# Supplementary material for: Revision of the Lima clade (Miconia sect. Lima, Miconieae, Melastomataceae) of the Greater Antilles
Source: PhytoKeys. 2016 Oct 13;(72):1–99. doi: 10.3897/phytokeys.72.9355 (PMC5088698; doi:10.3897/phytokeys.72.9355)
Supplement: XML Treatment for Miconia jashaferi [file phytokeys.72.9355-treatment2.xml]

<!DOCTYPE tp:taxon-treatment
  PUBLIC "-//TaxonX//DTD Taxonomic Treatment Publishing DTD v0 20100105//EN" "tax-treatment-NSO.dtd">
<tp:taxon-treatment xmlns:tp="http://www.plazi.org/taxpub"><tp:treatment-meta><kwd-group><label>Taxon classification</label><kwd><named-content content-type="kingdom">Plantae</named-content></kwd><kwd><named-content content-type="order">Myrtales</named-content></kwd><kwd><named-content content-type="family">Melastomataceae</named-content></kwd></kwd-group><mixed-citation publication-type="journal"><person-group><name><surname>Majure</surname><given-names>Lucas C.</given-names></name><name><surname>Bécquer</surname><given-names>Eldis R.</given-names></name><name><surname>Judd</surname><given-names>Walter S.</given-names></name></person-group><article-title>Revision of the <italic><tp:taxon-name><tp:taxon-name-part taxon-name-part-type="section">Lima</tp:taxon-name-part></tp:taxon-name></italic> clade (<tp:taxon-name><tp:taxon-name-part taxon-name-part-type="genus">Miconia</tp:taxon-name-part> <tp:taxon-name-part taxon-name-part-type="infraspecific-rank">sect.</tp:taxon-name-part> <tp:taxon-name-part taxon-name-part-type="section">Lima</tp:taxon-name-part></tp:taxon-name>, <tp:taxon-name><tp:taxon-name-part taxon-name-part-type="tribe">Miconieae</tp:taxon-name-part></tp:taxon-name>, <tp:taxon-name><tp:taxon-name-part taxon-name-part-type="family">Melastomataceae</tp:taxon-name-part></tp:taxon-name>) of the Greater Antilles</article-title><source>PhytoKeys</source><day>13</day><month>10</month><year>2016</year><volume>2016</volume><issue>72</issue><fpage>1</fpage><lpage>99</lpage><pub-id pub-id-type="doi">10.3897/phytokeys.72.9355</pub-id></mixed-citation></tp:treatment-meta><tp:nomenclature><label>1.</label><tp:taxon-name>
              <tp:taxon-name-part taxon-name-part-type="genus">Miconia</tp:taxon-name-part>
              <tp:taxon-name-part taxon-name-part-type="species">jashaferi</tp:taxon-name-part>
            </tp:taxon-name><tp:taxon-authority>Majure &amp; Judd, J. Bot. Res. Inst. Texas. 7: 268. 2013.</tp:taxon-authority><xref ref-type="fig" rid="F3">Figs 3</xref><xref ref-type="fig" rid="F9">, 9A–D</xref><tp:nomenclature-citation-list><tp:nomenclature-citation><tp:taxon-name>
                  <tp:taxon-name-part taxon-name-part-type="genus">Ossaea</tp:taxon-name-part> <tp:taxon-name-part taxon-name-part-type="species">shaferi</tp:taxon-name-part></tp:taxon-name><comment>Britton &amp; Wilson, Mem. Torrey Club 16: 92. 1920. Type: CUBA. Camp La Gloria, South of Sierra Moa, 24–30 Dec 1910, <italic>J.A. Shafer 8152</italic> (holotype: <named-content xmlns:xlink="http://www.w3.org/1999/xlink" content-type="dwc:institutional_code" xlink:type="simple">NY</named-content>! [NY00099714]; isotypes: A! [A00073129], <named-content xmlns:xlink="http://www.w3.org/1999/xlink" content-type="dwc:institutional_code" xlink:type="simple">CAS</named-content> [CAS0003716]). </comment></tp:nomenclature-citation></tp:nomenclature-citation-list></tp:nomenclature><tp:treatment-sec sec-type="material" id="SECID0EBQAI"><title>Type.</title><p>Based on <italic><tp:taxon-name><tp:taxon-name-part taxon-name-part-type="genus">Ossaea</tp:taxon-name-part> <tp:taxon-name-part taxon-name-part-type="species">shaferi</tp:taxon-name-part></tp:taxon-name></italic> Britton &amp; Wilson</p></tp:treatment-sec><tp:treatment-sec sec-type="description" id="SECID0ERQAI"><title>Description.</title><p>Evergreen shrub, 1–1.5 m tall; stems round in cross section, not ridged, the internodes 0.4–9.5 cm long, stem indumentum of spreading to descending bulla-based hairs, the apices recurved upwards, hairs to 2.3 mm long; nodal line absent. Leaves opposite, decussate, ovate or elliptic, 2.9–12.8 × 1.8–4.7 cm, slightly anisophyllous, apex acute to acuminate, leaf base acute to rounded, venation acrodromous, 5-veined, the midvein and 2 pairs of arching secondary veins, the outermost usually intramarginal, secondary veins mostly basal, the innermost pair suprabasal, produced 2–13 mm from leaf base, positioned 3–7 mm in from margin at widest point of blade, tertiary veins percurrent, more or less perpendicular to midvein, 2–6 mm apart at midleaf, impressed, but clearly visible on the adaxial leaf surface, intertertiary veins present, usually prominent, tertiary veins often joined by quaternary veins; adaxial leaf surface densely covered in bulla-based hairs giving the upper leaf a velvety appearance, these mostly filling the leaf areoles, widest hair bases to 1.1 mm, apices of bulla-based hairs mostly recurved, young leaf adaxial surface not producing long-stemmed, clavate-dentritic hairs, sessile, glandular hairs produced along the primary, secondary, tertiary, and quaternary veins between the bulla-based hairs; abaxial leaf surface covered in bulla-based hairs, these erect, those along the primary, secondary, and tertiary veins larger than hairs on the clearly visible lamina, lamina with a series of pits from depressions of the bulla-based hairs produced from the upper leaf surface, sessile to short stipitate, glandular hairs produced primarily along major and minor veins but also occasionally throughout the lamina; petioles 0.4–1.3 cm long, covered in bulla-based hairs on both surfaces, these spreading with apices recurved upwards. Inflorescences terminal, pendant, forming mostly 5–6 flowered glomerules, only occasionally branching, 1.2–3.9 × 1.4–2.7 cm, the peduncle 0.2–2.3 cm long, proximal inflorescence branches absent to 5.5 mm long, pedicels absent; bracts foliaceous, oblong to ovate, 5.7–11 mm long; bracteoles flat, foliaceous, ovate to broadly ovate or rotund, 2.9–3.7 × 1–1.7 mm, the margins and apex with long bulla-based hairs and filiform gland-headed hairs, with sessile, glandular hairs along the adaxial surface and bulla-based hairs covering the abaxial surface, the adaxial surface black in herbarium specimens. Flowers 4–6-merous, sessile; hypanthium 3.4–6.5 mm long, short-oblong to globose, unlobed, slightly constricted below the torus; free portion of the hypanthium 1–1.3 mm long, abaxial surface covered in bulla-based hairs to 2.5 mm long, and occasional, sessile, glandular hairs near the bases of the bulla-based hairs, adaxial surface (i.e., free portion) with few, short, linear hairs and sessile, glandular hairs; calyx teeth 4–6, 6.8–7.5 × 0.2–0.4 mm, ascending or spreading, covered in bulla-based hairs; calyx lobes more or less triangular, apex acute to rounded, 0.9–1.7 × 1–1.2 mm, covered in bulla-based hairs abaxially and sessile, sparse, glandular hairs, as well as filiform hairs adaxially, these often expanded and flattened at the apex or gland-headed; calyx tube not tearing, 0.2–0.4 mm long with bulla-based hairs abaxially and sessile, glandular hairs adaxially, filiform hairs produced from the apex of the tube; petals 4–6, white, broadly elliptic to obovate, 5.3–5.6 × 2.1–2.7 mm, with an acute or acuminate apex, without or with one slightly bulla-based hair produced abaxially just below the apex to 0.1 mm long; stamens 8–12, filaments 2.2–2.6 mm long, glabrous, anthers 1.8–2 mm long, with one dorsally oriented pore, anther thecae 1.5–1.7 mm long, without a dorso-basal appendage; style 5.4–6 mm long, glabrous, not or only slightly dilated in the middle, collar absent, style subtended by a crown of <!--PageBreak-->multicellular, linear to elongate-triangular (needle-like) hairs, which are notably longer than the surrounding bulla-based hairs of the ovary apex, stigma punctate; ovary 2–5.3 × 1.9–4.3 mm, apex flat (not upraised), with bulla-based hairs, except for the linear or elongate-triangular hairs forming crown, placentation axile with deeply intruded pla<!--PageBreak-->centa, 3-locular; berries globose, slightly 4-lobed, purple at maturity, 7.5 mm long (including calyx tube), 7.3 mm wide; seeds 0.8–1.6 mm long, obpyramidal, often falcate, testa smooth, light brown, raphe black, smooth, extending the length of the seed.</p></tp:treatment-sec><tp:treatment-sec sec-type="phenology" id="SECID0E2QAI"><title>Phenology.</title><p>
              <italic><tp:taxon-name><tp:taxon-name-part taxon-name-part-type="genus">Miconia</tp:taxon-name-part> <tp:taxon-name-part taxon-name-part-type="species">jashaferi</tp:taxon-name-part></tp:taxon-name></italic> has been collected flowering and in immature fruit from July through August. Individuals have been collected in mature fruit in November and December.</p></tp:treatment-sec><tp:treatment-sec sec-type="distribution" id="SECID0ELRAI"><title>Distribution</title><p>(Fig. <xref ref-type="fig" rid="F4">4</xref>). <italic><tp:taxon-name><tp:taxon-name-part taxon-name-part-type="genus">Miconia</tp:taxon-name-part> <tp:taxon-name-part taxon-name-part-type="species">jashaferi</tp:taxon-name-part></tp:taxon-name></italic> is known from the mountains of northeastern Cuba, including the Baracoa, Moa and Toa regions, as well as the Sierra de Cristal.</p><fig id="F4" position="float" orientation="portrait"><label>Figure 4.</label><caption><p>Distribution map of <italic><tp:taxon-name><tp:taxon-name-part taxon-name-part-type="genus">Miconia</tp:taxon-name-part> <tp:taxon-name-part taxon-name-part-type="species">hirtistyla</tp:taxon-name-part></tp:taxon-name></italic> (closed circles), <italic><tp:taxon-name><tp:taxon-name-part taxon-name-part-type="genus">Miconia</tp:taxon-name-part> <tp:taxon-name-part taxon-name-part-type="species">jashaferi</tp:taxon-name-part></tp:taxon-name></italic> (closed stars), <italic><tp:taxon-name><tp:taxon-name-part taxon-name-part-type="genus">Miconia</tp:taxon-name-part> <tp:taxon-name-part taxon-name-part-type="species">cubacinerea</tp:taxon-name-part></tp:taxon-name></italic> (open circle), and <italic><tp:taxon-name><tp:taxon-name-part taxon-name-part-type="genus">Miconia</tp:taxon-name-part> <tp:taxon-name-part taxon-name-part-type="species">tentaculicapitata</tp:taxon-name-part></tp:taxon-name></italic> (open stars).</p></caption><graphic xmlns:xlink="http://www.w3.org/1999/xlink" xlink:href="phytokeys-072-001-g004.jpg" position="float" orientation="portrait" xlink:type="simple" id="oo_106456.jpg"/></fig></tp:treatment-sec><tp:treatment-sec sec-type="ecology" id="SECID0EUTAI"><title>Ecology.</title><p>
              <italic><tp:taxon-name><tp:taxon-name-part taxon-name-part-type="genus">Miconia</tp:taxon-name-part> <tp:taxon-name-part taxon-name-part-type="species">jashaferi</tp:taxon-name-part></tp:taxon-name></italic> grows in thorny, xerophytic scrub and semidry montane rainforest on serpentine soils from 110 – 800 m in elevation. Some associated melastomes include <italic><tp:taxon-name><tp:taxon-name-part taxon-name-part-type="genus">Miconia</tp:taxon-name-part> <tp:taxon-name-part taxon-name-part-type="species">baracoensis</tp:taxon-name-part></tp:taxon-name></italic> Urb., <italic><tp:taxon-name><tp:taxon-name-part taxon-name-part-type="genus">Pachyanthus</tp:taxon-name-part> <tp:taxon-name-part taxon-name-part-type="species">reticulatus</tp:taxon-name-part></tp:taxon-name></italic> Britton &amp; P.Wilson, <italic><tp:taxon-name><tp:taxon-name-part taxon-name-part-type="genus">Miconia</tp:taxon-name-part> <tp:taxon-name-part taxon-name-part-type="species">moensis</tp:taxon-name-part></tp:taxon-name></italic> (Britton) Alain, <tp:taxon-name><tp:taxon-name-part taxon-name-part-type="genus">Mecranium</tp:taxon-name-part> <tp:taxon-name-part taxon-name-part-type="species">integrifolium</tp:taxon-name-part> <tp:taxon-name-part taxon-name-part-type="authority">Triana</tp:taxon-name-part> <tp:taxon-name-part taxon-name-part-type="infraspecific-rank">subsp.</tp:taxon-name-part> <tp:taxon-name-part taxon-name-part-type="subspecies">alainii</tp:taxon-name-part></tp:taxon-name> Skean and <italic><tp:taxon-name><tp:taxon-name-part taxon-name-part-type="genus">Miconia</tp:taxon-name-part> <tp:taxon-name-part taxon-name-part-type="species">walterjuddii</tp:taxon-name-part></tp:taxon-name></italic> Bécquer &amp; Michelangeli.</p></tp:treatment-sec><tp:treatment-sec sec-type="conservation status" id="SECID0E3VAI"><title>Conservation status.</title><p>
              <italic><tp:taxon-name><tp:taxon-name-part taxon-name-part-type="genus">Miconia</tp:taxon-name-part> <tp:taxon-name-part taxon-name-part-type="species">jashaferi</tp:taxon-name-part></tp:taxon-name></italic> is a locally widespread species in eastern Cuba (Fig. <xref ref-type="fig" rid="F4">4</xref>) and is known from numerous locations from a range of elevations and forest types. <xref ref-type="bibr" rid="B3">Bécquer (2007)</xref> regarded the species as threatened; the species is found in both Parque Nacional Alejandro de Humboldt and Parque Nacional Pico Cristal. Hoewever, widespread mining practices around the Moa-Toa region may negatively <!--PageBreak-->affect localized populations of this species. Likewise, populations are highly fragemented and occupy less than 500 km<sup>2</sup>, so we suggest this species have a preliminary conservation assessment of endangered.</p></tp:treatment-sec><tp:treatment-sec sec-type="discussion" id="SECID0EYWAI"><title>Discussion.</title><p>
              <italic><tp:taxon-name><tp:taxon-name-part taxon-name-part-type="genus">Miconia</tp:taxon-name-part> <tp:taxon-name-part taxon-name-part-type="species">jashaferi</tp:taxon-name-part></tp:taxon-name></italic> is resolved as sister to the rest of the <italic><tp:taxon-name><tp:taxon-name-part taxon-name-part-type="section">Lima</tp:taxon-name-part></tp:taxon-name></italic> clade (Fig. <xref ref-type="fig" rid="F2">2</xref>) in our phylogenetic analyses. However, three other species likely form a clade with <italic><tp:taxon-name><tp:taxon-name-part taxon-name-part-type="genus">Miconia</tp:taxon-name-part> <tp:taxon-name-part taxon-name-part-type="species">jashaferi</tp:taxon-name-part></tp:taxon-name></italic> (<italic><tp:taxon-name><tp:taxon-name-part taxon-name-part-type="genus">Miconia</tp:taxon-name-part> <tp:taxon-name-part taxon-name-part-type="species">cubacinerea</tp:taxon-name-part></tp:taxon-name></italic>, <italic><tp:taxon-name><tp:taxon-name-part taxon-name-part-type="genus">Miconia</tp:taxon-name-part> <tp:taxon-name-part taxon-name-part-type="species">hirtistyla</tp:taxon-name-part></tp:taxon-name></italic>, and <italic><tp:taxon-name><tp:taxon-name-part taxon-name-part-type="genus">Miconia</tp:taxon-name-part> <tp:taxon-name-part taxon-name-part-type="species">tentaculicapitata</tp:taxon-name-part></tp:taxon-name></italic>). All four of these species share the characters of large foliaceous bracts subtending the flowers, long calyx teeth, long, filiform hairs produced on the adaxial surface of the calyx tube, 3-carpellate ovaries and relatively large fruit compared with the rest of the members of the clade. <italic><tp:taxon-name><tp:taxon-name-part taxon-name-part-type="genus">Miconia</tp:taxon-name-part> <tp:taxon-name-part taxon-name-part-type="species">jashaferi</tp:taxon-name-part></tp:taxon-name></italic> has often been confused with <italic><tp:taxon-name><tp:taxon-name-part taxon-name-part-type="genus">Miconia</tp:taxon-name-part> <tp:taxon-name-part taxon-name-part-type="species">ovatifolia</tp:taxon-name-part></tp:taxon-name></italic> (Urb.) Judd, Bécquer &amp; Majure (=<italic><tp:taxon-name><tp:taxon-name-part taxon-name-part-type="genus">Ossaea</tp:taxon-name-part> <tp:taxon-name-part taxon-name-part-type="species">ovatifolia</tp:taxon-name-part></tp:taxon-name></italic> Urb.) of the <italic><tp:taxon-name><tp:taxon-name-part taxon-name-part-type="genus">Paralima</tp:taxon-name-part></tp:taxon-name></italic> clade (<xref ref-type="bibr" rid="B44">Majure et al. 2015</xref>), as the adaxial leaf indumentum is somewhat similar, consisting of poorly developed bulla-based hairs (Figs <xref ref-type="fig" rid="F3">3</xref>, <xref ref-type="fig" rid="F9">9A–D</xref>). These two taxa are easily separated by hair type, in that <italic><tp:taxon-name><tp:taxon-name-part taxon-name-part-type="genus">Miconia</tp:taxon-name-part> <tp:taxon-name-part taxon-name-part-type="species">ovatifolia</tp:taxon-name-part></tp:taxon-name></italic> has globular-stellate hairs on most surfaces of the plant and axillary, as well as obviously terminal inflorescences.</p><p>The stem indumentum of <italic><tp:taxon-name><tp:taxon-name-part taxon-name-part-type="genus">Miconia</tp:taxon-name-part> <tp:taxon-name-part taxon-name-part-type="species">jashaferi</tp:taxon-name-part></tp:taxon-name></italic> initially is reddish or purplish and then quickly turns white, in what appears to be the death of the hairs produced, which are eventually shed entirely.</p></tp:treatment-sec><tp:treatment-sec sec-type="material" id="SECID0EC2AI"><title>Specimens examined.</title><p>
              <bold>CUBA. Prov. Guantánamo</bold>: near Laguna del Galano, Sierra del Frijol, La Alegría, Toa, 2 Jan 1954, <italic>Alain 3838</italic> (<named-content xmlns:xlink="http://www.w3.org/1999/xlink" content-type="dwc:institutional_code" xlink:type="simple">GH</named-content>, <named-content xmlns:xlink="http://www.w3.org/1999/xlink" content-type="dwc:institutional_code" xlink:type="simple">HAC</named-content>, <named-content xmlns:xlink="http://www.w3.org/1999/xlink" content-type="dwc:institutional_code" xlink:type="simple">NY</named-content>); 19 km S of Baracoa, Vía Azul, 14 Jan 1956, <italic>Alain 5139</italic> (<named-content xmlns:xlink="http://www.w3.org/1999/xlink" content-type="dwc:institutional_code" xlink:type="simple">HAC</named-content>, <named-content xmlns:xlink="http://www.w3.org/1999/xlink" content-type="dwc:institutional_code" xlink:type="simple">GH</named-content>); Sierra Azul, Quibiján, Baracoa, ca. 500 m, 4 Jan 1960, <italic>Alain &amp; López-Figueiras 7294</italic> (<named-content xmlns:xlink="http://www.w3.org/1999/xlink" content-type="dwc:institutional_code" xlink:type="simple">HAC</named-content>); Sierra Azul, Quibiján, Baracoa, 4 Jan 1960, <italic>Alain &amp; López-Figueiras 7345</italic> (<named-content xmlns:xlink="http://www.w3.org/1999/xlink" content-type="dwc:institutional_code" xlink:type="simple">HAJB</named-content>); Baracoa. Meseta de la Iberia, camino entre el antiguo campamento minero hasta la laguna, 700 msm, 15 Apr 1985, <italic>Álvarez &amp; al. HFC-55897</italic> (B, <named-content xmlns:xlink="http://www.w3.org/1999/xlink" content-type="dwc:institutional_code" xlink:type="simple">HAJB</named-content>, <named-content xmlns:xlink="http://www.w3.org/1999/xlink" content-type="dwc:institutional_code" xlink:type="simple">JE</named-content>); Baracoa. Pluvisilva al sur de la loma del Yunque, 300-400 msm, Jun 1967, <italic>Bisse &amp; Rojas HFC-2668</italic> (<named-content xmlns:xlink="http://www.w3.org/1999/xlink" content-type="dwc:institutional_code" xlink:type="simple">HAJB</named-content>, <named-content xmlns:xlink="http://www.w3.org/1999/xlink" content-type="dwc:institutional_code" xlink:type="simple">JE</named-content>); Baracoa. Cerca del aserrío Nuevo Mundo, 28 Aug 1971, <italic>Bisse HFC-19574</italic> (<named-content xmlns:xlink="http://www.w3.org/1999/xlink" content-type="dwc:institutional_code" xlink:type="simple">HAJB</named-content>, <named-content xmlns:xlink="http://www.w3.org/1999/xlink" content-type="dwc:institutional_code" xlink:type="simple">JE</named-content>); Palenque. Cuchillas de Toa. Cayo Fortuna, pluvisilva cerca del arroyo Manajú, 30 Mar 1972, <italic>Bisse &amp; Berazaín HFC-22697</italic> (<named-content xmlns:xlink="http://www.w3.org/1999/xlink" content-type="dwc:institutional_code" xlink:type="simple">HAJB</named-content>, <named-content xmlns:xlink="http://www.w3.org/1999/xlink" content-type="dwc:institutional_code" xlink:type="simple">JE</named-content>); Palenque. Cuchillas de Toa, Cayo Fortuna, charrascos cerca del arroyo Manajú, 5 Apr 1972 <italic>Bisse &amp; Berazaín HFC-22018</italic> (<named-content xmlns:xlink="http://www.w3.org/1999/xlink" content-type="dwc:institutional_code" xlink:type="simple">HAJB</named-content>, <named-content xmlns:xlink="http://www.w3.org/1999/xlink" content-type="dwc:institutional_code" xlink:type="simple">JE</named-content>); Baracoa. Valle al noroeste del Yunque de Baracoa, Feb 1968, <italic>Bisse &amp; Köhler HFC-5206</italic> (<named-content xmlns:xlink="http://www.w3.org/1999/xlink" content-type="dwc:institutional_code" xlink:type="simple">HAJB</named-content>, <named-content xmlns:xlink="http://www.w3.org/1999/xlink" content-type="dwc:institutional_code" xlink:type="simple">JE</named-content>); Orillas del río Baez, cerca del campamento “Los Naranjo” 1-3 Aug 1975, <italic>Bisse &amp; al. HFC-26994</italic> (<named-content xmlns:xlink="http://www.w3.org/1999/xlink" content-type="dwc:institutional_code" xlink:type="simple">HAJB</named-content>, <named-content xmlns:xlink="http://www.w3.org/1999/xlink" content-type="dwc:institutional_code" xlink:type="simple">JE</named-content>); Baracoa. Camino de Los Naranjos a la loma de Buenavista, 21 Jan 1977, <italic>Bisse &amp; al. HFC-33804</italic> (B, <named-content xmlns:xlink="http://www.w3.org/1999/xlink" content-type="dwc:institutional_code" xlink:type="simple">HAJB</named-content>, <named-content xmlns:xlink="http://www.w3.org/1999/xlink" content-type="dwc:institutional_code" xlink:type="simple">JE</named-content>); Baracoa. Quibiján. Orilla norte del Toa entre la desembocadura del Quibiján y del Jaguaní, 19 Feb 1978, <italic>Bisse &amp; al. HFC-37099</italic> (B, <named-content xmlns:xlink="http://www.w3.org/1999/xlink" content-type="dwc:institutional_code" xlink:type="simple">HAJB</named-content>, <named-content xmlns:xlink="http://www.w3.org/1999/xlink" content-type="dwc:institutional_code" xlink:type="simple">JE</named-content>); Baracoa: orillas del río Duaba cerca de Vega de la Palma, 21 Feb 1978, <italic>Bisse &amp; al. HFC-37176</italic> (B, <named-content xmlns:xlink="http://www.w3.org/1999/xlink" content-type="dwc:institutional_code" xlink:type="simple">HAJB</named-content>, <named-content xmlns:xlink="http://www.w3.org/1999/xlink" content-type="dwc:institutional_code" xlink:type="simple">JE</named-content>); Sierra de Imías. Loma de la Maestra cerca de Yamagua, 16 Feb 1979, <italic>Bisse &amp; al. HFC-39514</italic> (B, <named-content xmlns:xlink="http://www.w3.org/1999/xlink" content-type="dwc:institutional_code" xlink:type="simple">HAJB</named-content>, <named-content xmlns:xlink="http://www.w3.org/1999/xlink" content-type="dwc:institutional_code" xlink:type="simple">JE</named-content>); Imías. Sierra de Imías. Charrascos y pinar en la cima de la loma Majagua hueca, 700 msm, 16 Apr 1984, <italic>Bisse &amp; al. HFC-53233</italic> (B, <named-content xmlns:xlink="http://www.w3.org/1999/xlink" content-type="dwc:institutional_code" xlink:type="simple">HAJB</named-content>, <named-content xmlns:xlink="http://www.w3.org/1999/xlink" content-type="dwc:institutional_code" xlink:type="simple">JE</named-content>); Sierra Maestra (<italic>sic</italic>), Minas de Iberia (ad Taco Bay), ca. 800 m, 7–8 Dec 1914, <italic>Ekman 3849</italic> (S); Sierra de Iberia, Taco Bay, 11 Apr 1960, <italic>López-Figueiras <named-content xmlns:xlink="http://www.w3.org/1999/xlink" content-type="dwc:institutional_code" xlink:type="simple">UO</named-content>-684</italic> (<named-content xmlns:xlink="http://www.w3.org/1999/xlink" content-type="dwc:institutional_code" xlink:type="simple">HAC</named-content>, <named-content xmlns:xlink="http://www.w3.org/1999/xlink" content-type="dwc:institutional_code" xlink:type="simple">HAJB</named-content>); Sierra de Iberia, Taco Bay, 11 Apr 1960, <italic>López-Figueiras <named-content xmlns:xlink="http://www.w3.org/1999/xlink" content-type="dwc:institutional_code" xlink:type="simple">UO</named-content>-705</italic> (<named-content xmlns:xlink="http://www.w3.org/1999/xlink" content-type="dwc:institutional_code" xlink:type="simple">HAC</named-content>); Sierra de Iberia, entre la base y el <!--PageBreak-->río Iberia, Taco Bay, 25 Jul 1960, <italic>López-Figueiras <named-content xmlns:xlink="http://www.w3.org/1999/xlink" content-type="dwc:institutional_code" xlink:type="simple">UO</named-content>-2191</italic> (<named-content xmlns:xlink="http://www.w3.org/1999/xlink" content-type="dwc:institutional_code" xlink:type="simple">HAC</named-content>, <named-content xmlns:xlink="http://www.w3.org/1999/xlink" content-type="dwc:institutional_code" xlink:type="simple">HAJB</named-content>); Entre el río y la cumbre de La Iberia, Taco bay, 25 Jul 1960, <italic>López-Figueiras <named-content xmlns:xlink="http://www.w3.org/1999/xlink" content-type="dwc:institutional_code" xlink:type="simple">UO</named-content>-2237</italic> (<named-content xmlns:xlink="http://www.w3.org/1999/xlink" content-type="dwc:institutional_code" xlink:type="simple">HAC</named-content>, <named-content xmlns:xlink="http://www.w3.org/1999/xlink" content-type="dwc:institutional_code" xlink:type="simple">HAJB</named-content>); Camp Toa to Camp La Barga, 400–450 m, 22–26 Feb 1910, <italic>Shafer 4143</italic> (<named-content xmlns:xlink="http://www.w3.org/1999/xlink" content-type="dwc:institutional_code" xlink:type="simple">US</named-content>); Baracoa, Alturas de Baracoa, Mina Amores, ca. 24 km from Baracoa, bridge at entrance to mine area near where río Camarones &amp; río Baez meet; <named-content xmlns:xlink="http://www.w3.org/1999/xlink" content-type="dwc:verbatimCoordinates" xlink:type="simple"><named-content content-type="geo-json" specific-use="{&#34;type&#34;:&#34;Point&#34;,&#34;coordinates&#34;:[-74.620033,20.424733]}" id="NCID0EQCBI" xlink:type="simple">20°25.484'N, -74°37.202'W</named-content></named-content>, 110 m, 21 Jun 2002, <italic>Skean 4165</italic> (<named-content xmlns:xlink="http://www.w3.org/1999/xlink" content-type="dwc:institutional_code" xlink:type="simple">FLAS</named-content>). <bold>Prov. Holguín</bold>: Cayo Chico (Coco), Moa, 15 Apr 1945, <italic>Acuña 12633</italic> (<named-content xmlns:xlink="http://www.w3.org/1999/xlink" content-type="dwc:institutional_code" xlink:type="simple">HAC</named-content>, <named-content xmlns:xlink="http://www.w3.org/1999/xlink" content-type="dwc:institutional_code" xlink:type="simple">NY</named-content>); Monte La Breña, Moa, Oriente, 5 Nov 1945, <italic>Acuña 13275</italic> (<named-content xmlns:xlink="http://www.w3.org/1999/xlink" content-type="dwc:institutional_code" xlink:type="simple">HAC</named-content>, <named-content xmlns:xlink="http://www.w3.org/1999/xlink" content-type="dwc:institutional_code" xlink:type="simple">NY</named-content>); Monte La Breña, Moa, Oriente, 5 Nov 1945, <italic>Acuña 13276</italic> (<named-content xmlns:xlink="http://www.w3.org/1999/xlink" content-type="dwc:institutional_code" xlink:type="simple">HAC</named-content>); Monte La Breña, Moa, Oriente, 5 Nov 1945, <italic>Acuña 13277</italic> (<named-content xmlns:xlink="http://www.w3.org/1999/xlink" content-type="dwc:institutional_code" xlink:type="simple">HAC</named-content>); Near Cayoguan River, Moa region, 13–14 Jul 1949, <italic>Alain 871</italic> (<named-content xmlns:xlink="http://www.w3.org/1999/xlink" content-type="dwc:institutional_code" xlink:type="simple">GH</named-content>, <named-content xmlns:xlink="http://www.w3.org/1999/xlink" content-type="dwc:institutional_code" xlink:type="simple">NY</named-content>); Charrascos de la mina La Melba, 27 Apr 1973, <italic>Álvarez &amp; Berazaín HFC-24074</italic> (<named-content xmlns:xlink="http://www.w3.org/1999/xlink" content-type="dwc:institutional_code" xlink:type="simple">HAJB</named-content>); Moa: La Melba, charrascales cerca del aserrío, Nov 1969, <italic>Bisse HFC-15391</italic> (<named-content xmlns:xlink="http://www.w3.org/1999/xlink" content-type="dwc:institutional_code" xlink:type="simple">HAJB</named-content>, <named-content xmlns:xlink="http://www.w3.org/1999/xlink" content-type="dwc:institutional_code" xlink:type="simple">JE</named-content>); Moa: camino desde Moa hacia La Melba, 21 Dec 1968, <italic>Bisse &amp; Lippold HFC-11382</italic> (<named-content xmlns:xlink="http://www.w3.org/1999/xlink" content-type="dwc:institutional_code" xlink:type="simple">HAJB</named-content>, <named-content xmlns:xlink="http://www.w3.org/1999/xlink" content-type="dwc:institutional_code" xlink:type="simple">JE</named-content>); Moa: La Melba, pluvisilva de montaña cerca del aserrío, 500 msm, 27 Dec 1968, <italic>Bisse &amp; Lippold HFC-11532</italic> (<named-content xmlns:xlink="http://www.w3.org/1999/xlink" content-type="dwc:institutional_code" xlink:type="simple">HAJB</named-content>, <named-content xmlns:xlink="http://www.w3.org/1999/xlink" content-type="dwc:institutional_code" xlink:type="simple">JE</named-content>); Moa: Charrascales al oeste de Yamaniguey, Jun 1967, <italic>Bisse &amp; Rojas HFC-3208</italic> (<named-content xmlns:xlink="http://www.w3.org/1999/xlink" content-type="dwc:institutional_code" xlink:type="simple">HAJB</named-content>, <named-content xmlns:xlink="http://www.w3.org/1999/xlink" content-type="dwc:institutional_code" xlink:type="simple">JE</named-content>); Moa: La Breña camino cerca del río Limones, 400 msm, 24 Apr 1981, <italic>Bisse &amp; al. HFC-45062</italic> (B, <named-content xmlns:xlink="http://www.w3.org/1999/xlink" content-type="dwc:institutional_code" xlink:type="simple">HAJB</named-content>, <named-content xmlns:xlink="http://www.w3.org/1999/xlink" content-type="dwc:institutional_code" xlink:type="simple">JE</named-content>); Mina Delta, Moa region, 21 Jul 1944, <italic>Clemente NSC-4056</italic> (<named-content xmlns:xlink="http://www.w3.org/1999/xlink" content-type="dwc:institutional_code" xlink:type="simple">HAC</named-content>, <named-content xmlns:xlink="http://www.w3.org/1999/xlink" content-type="dwc:institutional_code" xlink:type="simple">IJ</named-content>, <named-content xmlns:xlink="http://www.w3.org/1999/xlink" content-type="dwc:institutional_code" xlink:type="simple">NY</named-content>); Monte La Breña, Moa, Aug 1945, <italic>Clemente et al. 4706b</italic> (<named-content xmlns:xlink="http://www.w3.org/1999/xlink" content-type="dwc:institutional_code" xlink:type="simple">HAC</named-content>); Camino nuevo de las minas de Cayoguán, Jul 1949, <italic>Clemente et al. 6778</italic> (<named-content xmlns:xlink="http://www.w3.org/1999/xlink" content-type="dwc:institutional_code" xlink:type="simple">HAC</named-content>); Baracoa, valle del río Toa, arriba de Baracoa, 30 Jan 1971, <italic>Grudzinskaya 764</italic> (<named-content xmlns:xlink="http://www.w3.org/1999/xlink" content-type="dwc:institutional_code" xlink:type="simple">HAC</named-content>); La Breña Woods, Moa region, Oriente, 1 Aug 1945, <italic>León <named-content xmlns:xlink="http://www.w3.org/1999/xlink" content-type="dwc:institutional_code" xlink:type="simple">LS</named-content>-22578</italic> (<named-content xmlns:xlink="http://www.w3.org/1999/xlink" content-type="dwc:institutional_code" xlink:type="simple">GH</named-content>, <named-content xmlns:xlink="http://www.w3.org/1999/xlink" content-type="dwc:institutional_code" xlink:type="simple">HAC</named-content>, <named-content xmlns:xlink="http://www.w3.org/1999/xlink" content-type="dwc:institutional_code" xlink:type="simple">NY</named-content>); Moa. Parque Nacional Alejandro de Humboldt, carretera a La Melba, km 28, 14 nov 2013, <italic>Michelangeli et al. 2262</italic> (<named-content xmlns:xlink="http://www.w3.org/1999/xlink" content-type="dwc:institutional_code" xlink:type="simple">NY</named-content>); Moa. Subida a Santa Teresita, 2 km E de Yamaniguey y de alli subida hacia el S-SW 3.5-5.5 km, <named-content xmlns:xlink="http://www.w3.org/1999/xlink" content-type="dwc:verbatimCoordinates" xlink:type="simple"><named-content content-type="geo-json" specific-use="{&#34;type&#34;:&#34;Point&#34;,&#34;coordinates&#34;:[-74.762778,20.535500]}" id="NCID0E5HBI" xlink:type="simple">20.32.13.N -74.45.46 W</named-content></named-content>, 390-440 msm, 16 Nov 2013, <italic>Michelangeli &amp; al. 2284</italic> (<named-content xmlns:xlink="http://www.w3.org/1999/xlink" content-type="dwc:institutional_code" xlink:type="simple">HAJB</named-content>, <named-content xmlns:xlink="http://www.w3.org/1999/xlink" content-type="dwc:institutional_code" xlink:type="simple">NY</named-content>); Moa, 1 Dec 1942, <italic>Montero 21295</italic> (<named-content xmlns:xlink="http://www.w3.org/1999/xlink" content-type="dwc:institutional_code" xlink:type="simple">HAC</named-content>, <named-content xmlns:xlink="http://www.w3.org/1999/xlink" content-type="dwc:institutional_code" xlink:type="simple">NY</named-content>); Moa. Alrededores de la Melba, 2 Apr 1990, II Expedición Bot. Nac. “J. Bisse” <italic>HPR-6398</italic> (<named-content xmlns:xlink="http://www.w3.org/1999/xlink" content-type="dwc:institutional_code" xlink:type="simple">HAJB</named-content>); Moa-Baracoa, Nov 1965, <italic>Yeno 1087</italic> (<named-content xmlns:xlink="http://www.w3.org/1999/xlink" content-type="dwc:institutional_code" xlink:type="simple">HAC</named-content>). <bold>Prov. Santiago de Cuba.</bold> Falda sur de la Sierra de Cristal, 28 Dec 1955, <italic>Alain &amp; López-Figueiras 4726</italic> (<named-content xmlns:xlink="http://www.w3.org/1999/xlink" content-type="dwc:institutional_code" xlink:type="simple">HAC</named-content>, <named-content xmlns:xlink="http://www.w3.org/1999/xlink" content-type="dwc:institutional_code" xlink:type="simple">HAJB</named-content>). South of Sierra de Cristal, 28 Dec 1955, <italic>Alain 4774</italic> (<named-content xmlns:xlink="http://www.w3.org/1999/xlink" content-type="dwc:institutional_code" xlink:type="simple">GH</named-content>, <named-content xmlns:xlink="http://www.w3.org/1999/xlink" content-type="dwc:institutional_code" xlink:type="simple">HAC</named-content>, <named-content xmlns:xlink="http://www.w3.org/1999/xlink" content-type="dwc:institutional_code" xlink:type="simple">HAJB</named-content>); S slopes of El Cristal, 2–7 Apr 1956, <italic>Alain 5489</italic> (<named-content xmlns:xlink="http://www.w3.org/1999/xlink" content-type="dwc:institutional_code" xlink:type="simple">GH</named-content>, <named-content xmlns:xlink="http://www.w3.org/1999/xlink" content-type="dwc:institutional_code" xlink:type="simple">HAC</named-content>, <named-content xmlns:xlink="http://www.w3.org/1999/xlink" content-type="dwc:institutional_code" xlink:type="simple">HAJB</named-content>); Sierra del Cristal: falda sur de la sierra, cabezadas del río San Miguel, 600-800 msm, Apr 1968, <italic>Bisse &amp; Köhler HFC-8179</italic> (<named-content xmlns:xlink="http://www.w3.org/1999/xlink" content-type="dwc:institutional_code" xlink:type="simple">HAJB</named-content>, <named-content xmlns:xlink="http://www.w3.org/1999/xlink" content-type="dwc:institutional_code" xlink:type="simple">JE</named-content>); Mayarí Arriba: Sierra Cristal, orillas del arroyo Cristal, 640 msm, 20 Feb 1976, <italic>Bisse &amp; al. HFC-30339</italic> (B, <named-content xmlns:xlink="http://www.w3.org/1999/xlink" content-type="dwc:institutional_code" xlink:type="simple">HAJB</named-content>, <named-content xmlns:xlink="http://www.w3.org/1999/xlink" content-type="dwc:institutional_code" xlink:type="simple">JE</named-content>).</p></tp:treatment-sec><tp:treatment-sec><!--Section generated to contain objects referenced in tp:taxon-treatment.--><fig id="F3" position="float" orientation="portrait"><label>Figure 3.</label><caption><p>Illustration of <italic><tp:taxon-name><tp:taxon-name-part taxon-name-part-type="genus">Miconia</tp:taxon-name-part> <tp:taxon-name-part taxon-name-part-type="species">jashaferi</tp:taxon-name-part></tp:taxon-name></italic> <bold>A</bold> habit (<italic>Ekman 3849</italic>) <bold>B</bold> petal (<italic>Alain 871</italic>) <bold>C</bold> stamen (<italic>Alain 871</italic>) <bold>D</bold> style (<italic>Alain 871</italic>) <bold>E</bold> immature fruit longitudinal section (<italic>Alain 871</italic>) <bold>F</bold> seed (<italic>Acuña SV-13275</italic>). Reproduced with permission from <xref ref-type="bibr" rid="B41">Majure et al. (2014a)</xref>.</p></caption><graphic xmlns:xlink="http://www.w3.org/1999/xlink" xlink:href="phytokeys-072-001-g003.jpg" position="float" orientation="portrait" xlink:type="simple" id="oo_106454.jpg"/></fig><fig id="F9" position="float" orientation="portrait"><label>Figure 9.</label><caption><p>Photographs of <italic><tp:taxon-name><tp:taxon-name-part taxon-name-part-type="genus">Miconia</tp:taxon-name-part> <tp:taxon-name-part taxon-name-part-type="species">jashaferi</tp:taxon-name-part></tp:taxon-name></italic> (<bold>A–D</bold>), <italic><tp:taxon-name><tp:taxon-name-part taxon-name-part-type="genus">Miconia</tp:taxon-name-part> <tp:taxon-name-part taxon-name-part-type="species">norlindii</tp:taxon-name-part></tp:taxon-name></italic> (<bold>E–J</bold>), and <italic><tp:taxon-name><tp:taxon-name-part taxon-name-part-type="genus">Miconia</tp:taxon-name-part> <tp:taxon-name-part taxon-name-part-type="species">granulata</tp:taxon-name-part></tp:taxon-name></italic> (<bold>K–P</bold>). <bold>A</bold> Abaxial leaf surface <bold>B</bold> habit of <italic><tp:taxon-name><tp:taxon-name-part taxon-name-part-type="genus">Miconia</tp:taxon-name-part> <tp:taxon-name-part taxon-name-part-type="species">jashaferi</tp:taxon-name-part></tp:taxon-name></italic> showing pendant infloresence <bold>C</bold> close-up of immature fruit showing long clayx lobes <bold>D</bold> adaxial leaf surface (all from <italic>Michelangeli 2284</italic>) <bold>E</bold> habit of <italic><tp:taxon-name><tp:taxon-name-part taxon-name-part-type="genus">Miconia</tp:taxon-name-part> <tp:taxon-name-part taxon-name-part-type="species">norlindii</tp:taxon-name-part></tp:taxon-name></italic> <bold>F</bold> close-up of flower, side view <bold>G</bold> close-up of flower, frontal view <bold>H</bold> close-up of infloresence (all from <italic>Michelangeli 2213</italic>) <bold>I</bold> mature fruit (<italic>Bécquer s.n.</italic>) <bold>J</bold> leaf abaxial surface (<italic>Michelangeli 2213</italic>) <bold>K</bold> habit of <italic><tp:taxon-name><tp:taxon-name-part taxon-name-part-type="genus">Miconia</tp:taxon-name-part> <tp:taxon-name-part taxon-name-part-type="species">granulata</tp:taxon-name-part></tp:taxon-name></italic> (<italic>Bécquer HFC-82266</italic>) <bold>L</bold> close-up of flower (<italic>Michelangeli 2269</italic>) <bold>M</bold> leaf abaxial surface, showing purple primary vein (<italic>Michelangeli 2265</italic>) <bold>N</bold> mature fruit (<italic>Michelangeli 2269</italic>) <bold>O</bold> close-up of branch of inflorescence (<italic>Michelangeli 2269</italic>) <bold>P</bold> leaf adaxial surface showing reduced bulla-based hairs (<italic>Michelangeli 2265</italic>). Photos <bold>I</bold> &amp; <bold>K</bold> taken by E. Bécquer and <bold>A–H</bold>, <bold>J</bold>, &amp; <bold>L–P</bold> by F. Michelangeli.</p></caption><graphic xmlns:xlink="http://www.w3.org/1999/xlink" xlink:href="phytokeys-072-001-g009.jpg" position="float" orientation="portrait" xlink:type="simple" id="oo_106461.jpg"/></fig><fig id="F2" position="float" orientation="portrait"><label>Figure 2.</label><caption><p>Maximum Parsimony 50% majority rule phylogeny of selected members of the <italic><tp:taxon-name><tp:taxon-name-part taxon-name-part-type="section">Lima</tp:taxon-name-part></tp:taxon-name></italic>, <italic><tp:taxon-name><tp:taxon-name-part taxon-name-part-type="genus">Calycopteris</tp:taxon-name-part></tp:taxon-name></italic>, <italic><tp:taxon-name><tp:taxon-name-part taxon-name-part-type="genus">Calycodomatia</tp:taxon-name-part></tp:taxon-name></italic>, <italic><tp:taxon-name><tp:taxon-name-part taxon-name-part-type="genus">Pseudolima</tp:taxon-name-part></tp:taxon-name></italic>, and <italic><tp:taxon-name><tp:taxon-name-part taxon-name-part-type="genus">Paralima</tp:taxon-name-part></tp:taxon-name></italic> clades (modified from <xref ref-type="bibr" rid="B44">Majure et al. 2015</xref>). <italic><tp:taxon-name><tp:taxon-name-part taxon-name-part-type="genus">Miconia</tp:taxon-name-part> <tp:taxon-name-part taxon-name-part-type="species">umbellata</tp:taxon-name-part></tp:taxon-name></italic> and <italic><tp:taxon-name><tp:taxon-name-part taxon-name-part-type="genus">Miconia</tp:taxon-name-part> <tp:taxon-name-part taxon-name-part-type="species">blancheana</tp:taxon-name-part></tp:taxon-name></italic> were used as outgroup taxa. Bootstrap values from both maximum parsimony/maximum likelihood analyses are given above branches.</p></caption><graphic xmlns:xlink="http://www.w3.org/1999/xlink" xlink:href="phytokeys-072-001-g002.jpg" position="float" orientation="portrait" xlink:type="simple" id="oo_106453.jpg"/></fig></tp:treatment-sec><ref-list><ref id="B41"><mixed-citation xmlns:xlink="http://www.w3.org/1999/xlink" xlink:type="simple">
          <person-group><name name-style="western"><surname>Majure</surname><given-names>LC</given-names></name><name name-style="western"><surname>Bécquer</surname><given-names>ER</given-names></name><name name-style="western"><surname>Judd</surname><given-names>WS</given-names></name></person-group> (<year>2014a</year>) <article-title><italic><tp:taxon-name><tp:taxon-name-part taxon-name-part-type="genus">Miconia</tp:taxon-name-part> <tp:taxon-name-part taxon-name-part-type="species">bullotricha</tp:taxon-name-part></tp:taxon-name></italic> and <italic><tp:taxon-name><tp:taxon-name-part taxon-name-part-type="genus">M.</tp:taxon-name-part> <tp:taxon-name-part taxon-name-part-type="species">hirtistyla</tp:taxon-name-part></tp:taxon-name></italic>, two new species of <tp:taxon-name><tp:taxon-name-part taxon-name-part-type="genus">Miconia</tp:taxon-name-part> <tp:taxon-name-part taxon-name-part-type="infraspecific-rank">sect.</tp:taxon-name-part> <tp:taxon-name-part taxon-name-part-type="section">Lima</tp:taxon-name-part></tp:taxon-name> from eastern Cuba.</article-title> <source>PhytoKeys</source> <volume>33</volume>: <fpage>61</fpage>–<lpage>75</lpage>. doi: <ext-link xlink:type="simple" ext-link-type="doi" xlink:href="10.3897/phytokeys.33.6766">10.3897/phytokeys.33.6766</ext-link></mixed-citation></ref><ref id="B3"><mixed-citation xmlns:xlink="http://www.w3.org/1999/xlink" xlink:type="simple">
          <person-group><name name-style="western"><surname>Bécquer</surname><given-names>ER</given-names></name></person-group> (<year>2007</year>) <article-title><tp:taxon-name><tp:taxon-name-part taxon-name-part-type="family">Melastomataceae</tp:taxon-name-part></tp:taxon-name>.</article-title> In: <person-group><name name-style="western"><surname>González-Torres</surname><given-names>LR</given-names></name><name name-style="western"><surname>Leiva Sánchez</surname><given-names>AT</given-names></name><name name-style="western"><surname>Rankín Rodríguez</surname><given-names>R</given-names></name><name name-style="western"><surname>Palmarola Bejerano</surname><given-names>A</given-names></name></person-group> (<role>Eds</role>) <issue-title>Categorización preliminar de taxones de la flora de Cuba (Editorial Feijóo).</issue-title> <source>Jardín Botánico Nacional, La Habana</source>, <fpage>34</fpage>–<lpage>47</lpage>.</mixed-citation></ref><ref id="B44"><mixed-citation xmlns:xlink="http://www.w3.org/1999/xlink" xlink:type="simple">
          <person-group><name name-style="western"><surname>Majure</surname><given-names>LC</given-names></name><name name-style="western"><surname>Neubig</surname><given-names>KM</given-names></name><name name-style="western"><surname>Skean</surname><given-names>Jr JD</given-names></name><name name-style="western"><surname>Bécquer</surname><given-names>ER</given-names></name><name name-style="western"><surname>Judd</surname><given-names>WS</given-names></name></person-group> (<year>2015</year>) <article-title>Evolution of the Sandpaper clade (<italic><tp:taxon-name><tp:taxon-name-part taxon-name-part-type="genus">Miconia</tp:taxon-name-part></tp:taxon-name></italic>, <tp:taxon-name><tp:taxon-name-part taxon-name-part-type="tribe">Miconieae</tp:taxon-name-part></tp:taxon-name>, <tp:taxon-name><tp:taxon-name-part taxon-name-part-type="family">Melastomataceae</tp:taxon-name-part></tp:taxon-name>).</article-title> <source>International Journal of Plant Sciences</source> <volume>176</volume>: <fpage>607</fpage>–<lpage>626</lpage>. doi: <ext-link xlink:type="simple" ext-link-type="doi" xlink:href="10.1086/682148">10.1086/682148</ext-link></mixed-citation></ref></ref-list></tp:taxon-treatment>
