# Supplementary material for: Revision of the Lima clade (Miconia sect. Lima, Miconieae, Melastomataceae) of the Greater Antilles
Source: PhytoKeys. 2016 Oct 13;(72):1–99. doi: 10.3897/phytokeys.72.9355 (PMC5088698; doi:10.3897/phytokeys.72.9355)
Supplement: XML Treatment for Miconia tentaculicapitata [file phytokeys.72.9355-treatment5.xml]

<!DOCTYPE tp:taxon-treatment
  PUBLIC "-//TaxonX//DTD Taxonomic Treatment Publishing DTD v0 20100105//EN" "tax-treatment-NSO.dtd">
<tp:taxon-treatment xmlns:tp="http://www.plazi.org/taxpub"><tp:treatment-meta><kwd-group><label>Taxon classification</label><kwd><named-content content-type="kingdom">Plantae</named-content></kwd><kwd><named-content content-type="order">Myrtales</named-content></kwd><kwd><named-content content-type="family">Melastomataceae</named-content></kwd></kwd-group><mixed-citation publication-type="journal"><person-group><name><surname>Majure</surname><given-names>Lucas C.</given-names></name><name><surname>Bécquer</surname><given-names>Eldis R.</given-names></name><name><surname>Judd</surname><given-names>Walter S.</given-names></name></person-group><article-title>Revision of the <italic><tp:taxon-name><tp:taxon-name-part taxon-name-part-type="section">Lima</tp:taxon-name-part></tp:taxon-name></italic> clade (<tp:taxon-name><tp:taxon-name-part taxon-name-part-type="genus">Miconia</tp:taxon-name-part> <tp:taxon-name-part taxon-name-part-type="infraspecific-rank">sect.</tp:taxon-name-part> <tp:taxon-name-part taxon-name-part-type="section">Lima</tp:taxon-name-part></tp:taxon-name>, <tp:taxon-name><tp:taxon-name-part taxon-name-part-type="tribe">Miconieae</tp:taxon-name-part></tp:taxon-name>, <tp:taxon-name><tp:taxon-name-part taxon-name-part-type="family">Melastomataceae</tp:taxon-name-part></tp:taxon-name>) of the Greater Antilles</article-title><source>PhytoKeys</source><day>13</day><month>10</month><year>2016</year><volume>2016</volume><issue>72</issue><fpage>1</fpage><lpage>99</lpage><pub-id pub-id-type="doi">10.3897/phytokeys.72.9355</pub-id></mixed-citation></tp:treatment-meta><tp:nomenclature><label>4.</label><tp:taxon-name>
              <tp:taxon-name-part taxon-name-part-type="genus">Miconia</tp:taxon-name-part>
              <tp:taxon-name-part taxon-name-part-type="species">tentaculicapitata</tp:taxon-name-part>
            </tp:taxon-name><tp:taxon-authority>Majure &amp; Judd, J. Bot. Res. Inst. Texas. 7: 269. 2013.</tp:taxon-authority><xref ref-type="fig" rid="F6">Fig. 6B–F</xref><!--PageBreak--><tp:nomenclature-citation-list><tp:nomenclature-citation><tp:taxon-name>
                  <tp:taxon-name-part taxon-name-part-type="genus">Ossaea</tp:taxon-name-part> <tp:taxon-name-part taxon-name-part-type="species">capitata</tp:taxon-name-part></tp:taxon-name><comment>Urb., Repert. Spec. Nov. Regni Veg. 22: 237. 1926. Type: CUBA. Arroyo del Cristo (tributary of Yara), Sierra Maestra, south of Nagua, 7 Aug 1922, <italic>E L. Ekman 14748</italic> (lectotype: S! [S05-3771], designated here; isolectotypes: G! [G00353943], <named-content xmlns:xlink="http://www.w3.org/1999/xlink" content-type="dwc:institutional_code" xlink:type="simple">NY</named-content>! [NY00099635, NY00099636]). </comment></tp:nomenclature-citation></tp:nomenclature-citation-list></tp:nomenclature><tp:treatment-sec sec-type="material" id="SECID0EYICI"><title>Type.</title><p>Based on <italic><tp:taxon-name><tp:taxon-name-part taxon-name-part-type="genus">Ossaea</tp:taxon-name-part> <tp:taxon-name-part taxon-name-part-type="species">capitata</tp:taxon-name-part></tp:taxon-name></italic> Urb.</p></tp:treatment-sec><tp:treatment-sec sec-type="description" id="SECID0EIJCI"><title>Description.</title><p>Evergreen shrub, height unknown; stems round in cross section, not ridged, the internodes 0.7–5.3 cm long, stem indumentum of ascending, bulla-based hairs to 0.9 mm long; nodal line present. Leaves opposite, decussate, elliptic, 2.2–7.3 × 1–3.1 cm, slightly anisophyllous, apex acute or rounded, base acute to rounded, <!--PageBreak-->margins dentate, but dentations obscured by large bulla-based hair, venation acrodromous, 5-veined, the midvein and 2 pairs of arching secondary veins, secondary veins basal to suprabasal, the innermost pair suprabasal, produced 1.5–6 mm from leaf base, positioned 1.9–5 mm in from margin at widest point of blade, tertiary veins percurrent, more or less perpendicular to midvein, 1.1–3.5 mm apart at midleaf, intertertiary veins present, tertiary veins often joined by quaternary veins; adaxial leaf surface covered in well-developed bulla-based hairs, these dense, meeting at their bases and covering the leaf areoles, widest hair bases to 1.5 mm, apices of bulla-based hairs mostly recurved towards the leaf apex or margin, young leaf adaxial surface producing occasional long-stemmed, clavate-dentritic hairs along the primary an secondary veins, sessile, glandular hairs produced along the primary, secondary, tertiary, and quaternary veins between the bulla-based hairs; abaxial leaf surface covered in bulla-based hairs, these erect, spreading or ascending, those along the primary, secondary, and tertiary veins larger than hairs produced throughout the lamina, the lamina clearly visible, appearing as a series of pits from depressions of the bulla-based hairs produced from the upper leaf surface, sessile, glandular hairs produced throughout the lamina and along veins; petioles 0.4–1.5 cm long, covered in ascending, bulla-based hairs on both surfaces. Inflorescences terminal, 3–5 flowered, flowers produced in glomerulate clusters, 0.8–1.4 × 1.5–2.5 cm, the peduncle absent or to 0.4 cm long, proximal inflorescence branches absent, pedicels absent; bracts oblong or elliptic, 4.2–11 mm long; bracteoles ovate, rotund to broadly elliptic, 3–4 × 4.3–6.5 mm, covered in bulla-based hairs abaxially. Flowers 6–7-merous, sessile; hypanthium 4–5 mm long, short-oblong to globose, unlobed, slightly constricted below the torus, free portion of the hypanthium 0.8–1.5 mm long, abaxial surface covered in bulla-based hairs from 2.7–4 mm long, and occasional, sessile, glandular hairs near the bases of the bulla-based hairs; adaxial surface (i.e., free portion) covered in bulla-based hairs; calyx teeth 6–7, 5–8 × 0.5–0.8 mm, spreading to recurved, covered in bulla-based hairs; calyx lobes more or less triangular, apex acute, 2.2–2.7 × 0.9–1 mm, covered in bulla-based hairs abaxially and long, filiform hairs adaxially; calyx tube not tearing, 0.2–1.4 mm long with bulla-based hairs abaxially and long, filiform hairs adaxially; petals 6–7, color unknown, oblong to obovate, 5.7–6.7 × 2.6–2.7 mm, with an acuminate apex and membranous margin, without bulla-based hairs produced abaxially; stamens 8; filaments 3.2–4 mm long, glabrous, anthers 2.1–2.8 mm long, with one apical to ventrally oriented pore, anther thecae 2.3–2.6 mm long, anthers without a dorso-basal appendage; style 6.2–6.6 mm long, glabrous, not dilated in the middle, collar absent, style subtended by a crown of multicellular, linear to elongate-triangular (needle-like) hairs, which are slightly longer than the surrounding bulla-based hairs of the ovary apex, stigma punctate; ovary 4–4.9 × 3.5–4.5 mm, apex convex, glabrous, except for the linear or elongate-triangular hairs forming crown, placentation axile with shallowly intruded placenta, 3-locular; berries globose, purple at maturity, 6–7 mm long (including calyx tube), 5–6 mm wide, seeds 0.7–0.8 mm long, obpyramidal, testa smooth, light brown, raphe black, smooth, extending the length of the seed.</p></tp:treatment-sec><tp:treatment-sec sec-type="phenology" id="SECID0EQJCI"><title>Phenology.</title><p>Specimens flowering, with immature and mature fruit have been collected in July and August.</p><!--PageBreak--></tp:treatment-sec><tp:treatment-sec sec-type="distribution" id="SECID0EWJCI"><title>Distribution</title><p>(Fig. <xref ref-type="fig" rid="F4">4</xref>). <italic><tp:taxon-name><tp:taxon-name-part taxon-name-part-type="genus">Miconia</tp:taxon-name-part> <tp:taxon-name-part taxon-name-part-type="species">tentaculicapitata</tp:taxon-name-part></tp:taxon-name></italic> is restricted to the Sierra Maestra of Cuba. It has been collected primarily in two localities, surrounding the Yara River (along Arroyo el Cristo) in the Granma province and from Loma del Gato in the Santiago de Cuba province.</p></tp:treatment-sec><tp:treatment-sec sec-type="ecology" id="SECID0EKKCI"><title>Ecology.</title><p>Very little information is available regarding the ecology of <italic><tp:taxon-name><tp:taxon-name-part taxon-name-part-type="genus">Miconia</tp:taxon-name-part> <tp:taxon-name-part taxon-name-part-type="species">tentaculicapitata</tp:taxon-name-part></tp:taxon-name></italic>, but collections of Ekman (<italic>14748</italic>, <italic>14823</italic>) were both from along streams (“on rocks along the river”), so this species likely inhabits moist, rocky outcrops in riparian habitats.</p></tp:treatment-sec><tp:treatment-sec sec-type="conservation status" id="SECID0E5KCI"><title>Conservation status.</title><p>Insufficient data are available for a critical evaluation of the conservation status of <italic><tp:taxon-name><tp:taxon-name-part taxon-name-part-type="genus">Miconia</tp:taxon-name-part> <tp:taxon-name-part taxon-name-part-type="species">tentaculicapitata</tp:taxon-name-part></tp:taxon-name></italic>, thus we suggest a designation of <abbrev xmlns:xlink="http://www.w3.org/1999/xlink" id="ABBRID0EOLCI" xlink:type="simple"><def><p>data deficient </p></def>(DD)</abbrev> according to <xref ref-type="bibr" rid="B21">IUCN (2012)</xref> criteria. However, the areas of the Sierra Maestra from where the type collection was made (<italic>Ekman 14748</italic>) are contained within Turquino National Park, and the species also is found with the <abbrev xmlns:xlink="http://www.w3.org/1999/xlink" id="ABBRID0E5LCI" xlink:type="simple"><def><p>Reserva Ecológica </p></def>(RE)</abbrev> Loma del Gato-Monte Líbano. Therefore, this species is likely protected from habitat loss and any major anthropogenic disturbance.</p></tp:treatment-sec><tp:treatment-sec sec-type="discussion" id="SECID0EIMCI"><title>Discussion.</title><p>
              <italic><tp:taxon-name><tp:taxon-name-part taxon-name-part-type="genus">Miconia</tp:taxon-name-part> <tp:taxon-name-part taxon-name-part-type="species">tentaculicapitata</tp:taxon-name-part></tp:taxon-name></italic> is most likely closely related to <italic><tp:taxon-name><tp:taxon-name-part taxon-name-part-type="genus">Miconia</tp:taxon-name-part> <tp:taxon-name-part taxon-name-part-type="species">jashaferi</tp:taxon-name-part></tp:taxon-name></italic>, <italic><tp:taxon-name><tp:taxon-name-part taxon-name-part-type="genus">Miconia</tp:taxon-name-part> <tp:taxon-name-part taxon-name-part-type="species">hirtistyla</tp:taxon-name-part></tp:taxon-name></italic>, <italic><tp:taxon-name><tp:taxon-name-part taxon-name-part-type="genus">Miconia</tp:taxon-name-part> <tp:taxon-name-part taxon-name-part-type="species">cubacinerea</tp:taxon-name-part></tp:taxon-name></italic>, as the four species share several morphological characters (e.g., foliaceous bracts and bracteoles, long, filiform hairs on the adaxial calyx tube surface, and 3 locular ovaries). The specimens <italic>Linden 2102</italic> (<named-content xmlns:xlink="http://www.w3.org/1999/xlink" content-type="dwc:institutional_code" xlink:type="simple">BR</named-content>, K, P), which are the basis for <italic><tp:taxon-name><tp:taxon-name-part taxon-name-part-type="genus">Miconia</tp:taxon-name-part> <tp:taxon-name-part taxon-name-part-type="species">lima</tp:taxon-name-part></tp:taxon-name></italic> in Cuba (Alain 1957), were misidentified and actually are <italic><tp:taxon-name><tp:taxon-name-part taxon-name-part-type="genus">Miconia</tp:taxon-name-part> <tp:taxon-name-part taxon-name-part-type="species">tentaculicapitata</tp:taxon-name-part></tp:taxon-name></italic>. However, one of the two specimens of <italic>Linden 2102</italic> at <named-content xmlns:xlink="http://www.w3.org/1999/xlink" content-type="dwc:institutional_code" xlink:type="simple">BR</named-content> (13239718) actually contains a fragment of a leaf of <italic><tp:taxon-name><tp:taxon-name-part taxon-name-part-type="genus">Miconia</tp:taxon-name-part> <tp:taxon-name-part taxon-name-part-type="species">lima</tp:taxon-name-part></tp:taxon-name></italic> in the packet, most likely a contaminant from a specimen of <italic><tp:taxon-name><tp:taxon-name-part taxon-name-part-type="genus">Miconia</tp:taxon-name-part> <tp:taxon-name-part taxon-name-part-type="species">lima</tp:taxon-name-part></tp:taxon-name></italic> during specimen preparation or investigation.</p></tp:treatment-sec><tp:treatment-sec sec-type="material" id="SECID0EQPCI"><title>Specimens examined.</title><p>
              <bold>CUBA. Prov. Granma</bold>: Sierra Maestra, Arroyo el Cristo, one of the tributaries of Rio Yara, on rock along the river, 10 Aug 1922, <italic>Ekman 14823</italic> (S, <named-content xmlns:xlink="http://www.w3.org/1999/xlink" content-type="dwc:institutional_code" xlink:type="simple">US</named-content>). <bold>Prov. Santiago de Cuba</bold>: Loma, San Juan, 1 Jul 1925, <italic>Hioram 7218</italic> (<named-content xmlns:xlink="http://www.w3.org/1999/xlink" content-type="dwc:institutional_code" xlink:type="simple">HAC</named-content>, <named-content xmlns:xlink="http://www.w3.org/1999/xlink" content-type="dwc:institutional_code" xlink:type="simple">IJ</named-content>, <named-content xmlns:xlink="http://www.w3.org/1999/xlink" content-type="dwc:institutional_code" xlink:type="simple">NY</named-content>); Loma del Gato, Cobre Range of Sierra Maestra, 1 Aug 1924, <italic>León <named-content xmlns:xlink="http://www.w3.org/1999/xlink" content-type="dwc:institutional_code" xlink:type="simple">LS</named-content>-12331</italic> (<named-content xmlns:xlink="http://www.w3.org/1999/xlink" content-type="dwc:institutional_code" xlink:type="simple">HAC</named-content>, <named-content xmlns:xlink="http://www.w3.org/1999/xlink" content-type="dwc:institutional_code" xlink:type="simple">NY</named-content>); Nimanima, 1843–1844, <italic>Linden 2102</italic> (<named-content xmlns:xlink="http://www.w3.org/1999/xlink" content-type="dwc:institutional_code" xlink:type="simple">BR</named-content>, K, P). <bold>Prov. Granma/Santiago de Cuba</bold>. Sierra Maestra (Oriente), 10 Oct 1922, <italic>Ekman s.n.</italic> (<named-content xmlns:xlink="http://www.w3.org/1999/xlink" content-type="dwc:institutional_code" xlink:type="simple">HAJB</named-content>).</p></tp:treatment-sec><tp:treatment-sec><!--Section generated to contain objects referenced in tp:taxon-treatment.--><fig id="F6" position="float" orientation="portrait"><label>Figure 6.</label><caption><p>Illustration of <italic><tp:taxon-name><tp:taxon-name-part taxon-name-part-type="genus">Miconia</tp:taxon-name-part> <tp:taxon-name-part taxon-name-part-type="species">cubacinerea</tp:taxon-name-part></tp:taxon-name></italic> (<bold>A</bold>) and <italic><tp:taxon-name><tp:taxon-name-part taxon-name-part-type="genus">Miconia</tp:taxon-name-part> <tp:taxon-name-part taxon-name-part-type="species">tentaculicapitata</tp:taxon-name-part></tp:taxon-name></italic> (<bold>B–F</bold>). <bold>A</bold> Habit of <italic><tp:taxon-name><tp:taxon-name-part taxon-name-part-type="genus">Miconia</tp:taxon-name-part> <tp:taxon-name-part taxon-name-part-type="species">cubacinerea</tp:taxon-name-part></tp:taxon-name></italic> from the type specimen (<italic>Wright 2483</italic>) <bold>B</bold> habit of <italic><tp:taxon-name><tp:taxon-name-part taxon-name-part-type="genus">Miconia</tp:taxon-name-part> <tp:taxon-name-part taxon-name-part-type="species">tentaculicapitata</tp:taxon-name-part></tp:taxon-name></italic> (<italic>Ekman 14823</italic>) <bold>C</bold> petal (<italic>Hioram 7218</italic>) <bold>D</bold> stamen (<italic>Hioram 7218</italic>) <bold>E</bold> fruit longitudinal section (<italic>Hioram 7218</italic>), and <bold>F</bold> seed (<italic>León <named-content xmlns:xlink="http://www.w3.org/1999/xlink" content-type="dwc:institutional_code" xlink:type="simple">LS</named-content>-12337</italic>).</p></caption><graphic xmlns:xlink="http://www.w3.org/1999/xlink" xlink:href="phytokeys-072-001-g006.jpg" position="float" orientation="portrait" xlink:type="simple" id="oo_106458.jpg"/></fig><fig id="F4" position="float" orientation="portrait"><label>Figure 4.</label><caption><p>Distribution map of <italic><tp:taxon-name><tp:taxon-name-part taxon-name-part-type="genus">Miconia</tp:taxon-name-part> <tp:taxon-name-part taxon-name-part-type="species">hirtistyla</tp:taxon-name-part></tp:taxon-name></italic> (closed circles), <italic><tp:taxon-name><tp:taxon-name-part taxon-name-part-type="genus">Miconia</tp:taxon-name-part> <tp:taxon-name-part taxon-name-part-type="species">jashaferi</tp:taxon-name-part></tp:taxon-name></italic> (closed stars), <italic><tp:taxon-name><tp:taxon-name-part taxon-name-part-type="genus">Miconia</tp:taxon-name-part> <tp:taxon-name-part taxon-name-part-type="species">cubacinerea</tp:taxon-name-part></tp:taxon-name></italic> (open circle), and <italic><tp:taxon-name><tp:taxon-name-part taxon-name-part-type="genus">Miconia</tp:taxon-name-part> <tp:taxon-name-part taxon-name-part-type="species">tentaculicapitata</tp:taxon-name-part></tp:taxon-name></italic> (open stars).</p></caption><graphic xmlns:xlink="http://www.w3.org/1999/xlink" xlink:href="phytokeys-072-001-g004.jpg" position="float" orientation="portrait" xlink:type="simple" id="oo_106456.jpg"/></fig></tp:treatment-sec><ref-list><ref id="B21"><mixed-citation xmlns:xlink="http://www.w3.org/1999/xlink" xlink:type="simple">
          <institution xlink:type="simple">IUCN</institution> (<year>2012</year>) <source>IUCN Red List Categories and Criteria: Version 3.1</source> (<edition>2nd edn</edition>). <publisher-loc>Gland, Switzerland</publisher-loc> and <publisher-loc>Cambridge</publisher-loc>, <size units="page">32 pp</size>.</mixed-citation></ref></ref-list></tp:taxon-treatment>
