# Supplementary material for: Revision of the Lima clade (Miconia sect. Lima, Miconieae, Melastomataceae) of the Greater Antilles
Source: PhytoKeys. 2016 Oct 13;(72):1–99. doi: 10.3897/phytokeys.72.9355 (PMC5088698; doi:10.3897/phytokeys.72.9355)
Supplement: XML Treatment for Miconia norlindii [file phytokeys.72.9355-treatment6.xml]

<!DOCTYPE tp:taxon-treatment
  PUBLIC "-//TaxonX//DTD Taxonomic Treatment Publishing DTD v0 20100105//EN" "tax-treatment-NSO.dtd">
<tp:taxon-treatment xmlns:tp="http://www.plazi.org/taxpub"><tp:treatment-meta><kwd-group><label>Taxon classification</label><kwd><named-content content-type="kingdom">Plantae</named-content></kwd><kwd><named-content content-type="order">Myrtales</named-content></kwd><kwd><named-content content-type="family">Melastomataceae</named-content></kwd></kwd-group><mixed-citation publication-type="journal"><person-group><name><surname>Majure</surname><given-names>Lucas C.</given-names></name><name><surname>Bécquer</surname><given-names>Eldis R.</given-names></name><name><surname>Judd</surname><given-names>Walter S.</given-names></name></person-group><article-title>Revision of the <italic><tp:taxon-name><tp:taxon-name-part taxon-name-part-type="section">Lima</tp:taxon-name-part></tp:taxon-name></italic> clade (<tp:taxon-name><tp:taxon-name-part taxon-name-part-type="genus">Miconia</tp:taxon-name-part> <tp:taxon-name-part taxon-name-part-type="infraspecific-rank">sect.</tp:taxon-name-part> <tp:taxon-name-part taxon-name-part-type="section">Lima</tp:taxon-name-part></tp:taxon-name>, <tp:taxon-name><tp:taxon-name-part taxon-name-part-type="tribe">Miconieae</tp:taxon-name-part></tp:taxon-name>, <tp:taxon-name><tp:taxon-name-part taxon-name-part-type="family">Melastomataceae</tp:taxon-name-part></tp:taxon-name>) of the Greater Antilles</article-title><source>PhytoKeys</source><day>13</day><month>10</month><year>2016</year><volume>2016</volume><issue>72</issue><fpage>1</fpage><lpage>99</lpage><pub-id pub-id-type="doi">10.3897/phytokeys.72.9355</pub-id></mixed-citation></tp:treatment-meta><tp:nomenclature><label>5.</label><tp:taxon-name>
              <tp:taxon-name-part taxon-name-part-type="genus">Miconia</tp:taxon-name-part>
              <tp:taxon-name-part taxon-name-part-type="species">norlindii</tp:taxon-name-part>
            </tp:taxon-name><tp:taxon-authority>(Urb.) Majure &amp; Judd, J. Bot. Res. Inst. Texas. 7: 269. 2013.</tp:taxon-authority><xref ref-type="fig" rid="F7">Figs 7F–H</xref><xref ref-type="fig" rid="F9">, 9E–J</xref><tp:nomenclature-citation-list><tp:nomenclature-citation><tp:taxon-name>
                  <tp:taxon-name-part taxon-name-part-type="genus">Ossaea</tp:taxon-name-part> <tp:taxon-name-part taxon-name-part-type="species">norlindii</tp:taxon-name-part></tp:taxon-name><comment>Urb., Symb. Antill. (Urban) 9(1): 124. 1923. Type: CUBA. Oriente, Sierra Maestra, La Gran Piedra, supra Daiquiri, ca. 1000 m, 29 Oct 1916, <italic>Ekman 8136</italic> (lectotype: S! [S05-3782], designated here; isolectotypes: L! [LD1669114], <named-content xmlns:xlink="http://www.w3.org/1999/xlink" content-type="dwc:institutional_code" xlink:type="simple">US</named-content>! [US00123696]). </comment></tp:nomenclature-citation><tp:nomenclature-citation><tp:taxon-name>
                  <tp:taxon-name-part taxon-name-part-type="genus">Ossaea</tp:taxon-name-part> <tp:taxon-name-part taxon-name-part-type="species">turquinensis</tp:taxon-name-part></tp:taxon-name><comment>Urb. Symb. Antill. (Urban) 9(1): 122. 1923. Type: CUBA. Oriente, Sierra Maestra, in silva jugo septentr. mont. Pico Turquino, ca. 1750 m, 8 Apr 1915, <italic>Ekman 5303</italic> (lectotype: S! [S05-3789], designated here). </comment></tp:nomenclature-citation></tp:nomenclature-citation-list></tp:nomenclature><tp:treatment-sec sec-type="material" id="SECID0EEUCI"><title>Type.</title><p>Based on <italic><tp:taxon-name><tp:taxon-name-part taxon-name-part-type="genus">Ossaea</tp:taxon-name-part> <tp:taxon-name-part taxon-name-part-type="species">norlindii</tp:taxon-name-part></tp:taxon-name></italic> Urb.</p></tp:treatment-sec><tp:treatment-sec sec-type="description" id="SECID0EUUCI"><title>Description.</title><p>Evergreen shrub, 2–4 m tall; stems round in cross section, not ridged, the internodes 0.3–8.1 cm long, stem indumentum of granulate, bulla-based hairs to 0.5 mm long, these ascending, appressed, and clavate-dendritic hairs at the nodes; nodal line present. Leaves opposite, decussate, elliptic, 2.1–7.1 × 1–3.4 cm, slightly anisophyllous, apex acute to rounded, base acute to cuneate, margins dentate, the dentations covered in one large bulla-based hair, venation acrodromous, 5-veined, the midvein and 2 pairs of arching secondary veins, the outermost intramarginal or not, secondary veins mostly basal to suprabasal, the innermost pair, suprabasal, produced 2.2–16 mm from leaf base, positioned 2.1–6.1 mm in from margin at widest point of blade, tertiary veins percurrent, more or less perpendicular to midvein, 1.8–4.6 mm apart at midleaf, intertertiary veins present, tertiary veins occasionally joined by quaternary veins; adaxial leaf surface covered in dorsally compressed, bulla-based hairs, widest hair bases to 1.1 mm, apices of bulla-based hairs mostly erect, young leaf adaxial surface producing long-stemmed, clavate-dentritic hairs along the primary and secondary veins, and sessile, glandular hairs produced along the primary, secondary, tertiary, and quaternary veins between the bulla-based hairs; abaxial leaf surface covered in bulla-based hairs, these mostly ascending, those along the primary, secondary, and tertiary veins larger than hairs produced throughout the lamina, the lamina clearly visible, sessile, glandular hairs produced throughout the lamina and along all veins, domatia of tufts of long, multicellular hairs usually produced in the axils of the primary and secondary veins; petioles 0.4–1.4 cm long, covered in ascending, appressed, bulla-based hairs on both surfaces. Inflorescences terminal, 3–15 flowered, expanded cymes, 2.2–6 × 1.1–4 cm, the peduncle 0.5–3 cm long, proximal inflorescence branches 2.1–26 mm long; bracts oblong to ovate, 1–3 mm long; bracteoles ovate, 0.8–4.1 × 0.3–0.6 mm, appearing as large bulla-based hairs. Flowers 4-merous, pedicels 0.3–1 mm long; hypanthium 2.2–3 mm long, short-oblong to globose, 3–4-lobed, slightly constricted below the torus, free portion of the hypanthium 0.5–0.6 mm long, abaxial surface covered in bulla-based hairs to 0.8 mm long, and occasional, sessile, glandular hairs near the bases of the bulla-based hairs; adaxial surface (i.e., free portion) covered in small, bulla-based hairs; calyx teeth 0.7–1.6 × 0.4–0.6 mm, ascending or spreading, covered in bulla-based hairs; calyx lobes more or less triangular, apex acute, 0.8–1.5 × 1.5 mm, covered in bulla-based hairs abaxially and sessile, sparse, glandular hairs adaxially; calyx tube not tearing, 0.5–0.6 mm long with bulla-based hairs abaxially and sessile, glandular hairs adaxially, clavate dendritic hairs produced at calyx tube apex; petals 4, white, elliptic, 5.8–6.2 × 2.1–3.1 mm, with an acute apex and membranous margin, with 2–6 slightly bulla-based hairs produced abaxially, just below the apex, to 1 mm long; stamens 8; filaments 2.2–3 mm long, glabrous, anthers 1.9–2.6 mm long, with one dorsally oriented pore, anther thecae 1.2–1.8 mm long, anthers with a dorso-basal appendage 0.3–0.7 mm long; style 8.2–8.9 mm long, glabrous, not dilated in the middle, collar absent, style subtended by a crown of multicellular, linear to elongate-triangular (needle-like) hairs, which are slightly longer than the surrounding bulla-based hairs of the ovary apex, stigma punctate; ovary 1.5–1.6 × 2.2–4.6 mm, apex flat, pubescent with bulla-based hairs, except for the linear or elongate-triangular <!--PageBreak--><!--PageBreak-->hairs forming crown, placentation axile with deeply intruded placenta, 3–4 locular; berries globose, 4-lobed to unlobed, purple at maturity, 3.1–4 mm long (including calyx tube), 3.4–4 mm wide, seeds 0.6–0.7 mm long, obpyramidal, testa smooth, light brown, raphe dark brown, smooth, extending the length of the seed.</p><fig id="F7" position="float" orientation="portrait"><label>Figure 7.</label><caption><p>Illustration of <italic><tp:taxon-name><tp:taxon-name-part taxon-name-part-type="genus">Miconia</tp:taxon-name-part> <tp:taxon-name-part taxon-name-part-type="species">granulata</tp:taxon-name-part></tp:taxon-name></italic> (<bold>A–E</bold>) and <italic><tp:taxon-name><tp:taxon-name-part taxon-name-part-type="genus">Miconia</tp:taxon-name-part> <tp:taxon-name-part taxon-name-part-type="species">norlindii</tp:taxon-name-part></tp:taxon-name></italic> (<bold>F–H</bold>). <bold>A</bold> Habit of <italic><tp:taxon-name><tp:taxon-name-part taxon-name-part-type="genus">Miconia</tp:taxon-name-part> <tp:taxon-name-part taxon-name-part-type="species">granulata</tp:taxon-name-part></tp:taxon-name></italic> from the type specimen (<italic>Ekman 3789</italic>) <bold>B</bold> flower <bold>C</bold> stamen <bold>D</bold> fruit longitudinal section <bold>E</bold> fruit cross section (all from <italic>Acuña 13288</italic>) <bold>F</bold> flower of <italic><tp:taxon-name><tp:taxon-name-part taxon-name-part-type="genus">Miconia</tp:taxon-name-part> <tp:taxon-name-part taxon-name-part-type="species">norlindii</tp:taxon-name-part></tp:taxon-name></italic> (<italic>Pipoly 24478</italic>) <bold>G</bold> petal (<italic>Pipoly 24478</italic>), and <bold>H</bold> seed (<italic>Clemente NSC-5814</italic>).</p></caption><graphic xmlns:xlink="http://www.w3.org/1999/xlink" xlink:href="phytokeys-072-001-g007.jpg" position="float" orientation="portrait" xlink:type="simple" id="oo_106459.jpg"/></fig></tp:treatment-sec><tp:treatment-sec sec-type="phenology" id="SECID0EQXCI"><title>Phenology.</title><p>
              <italic><tp:taxon-name><tp:taxon-name-part taxon-name-part-type="genus">Miconia</tp:taxon-name-part> <tp:taxon-name-part taxon-name-part-type="species">norlindii</tp:taxon-name-part></tp:taxon-name></italic> has been collected in flower from November through February.</p></tp:treatment-sec><tp:treatment-sec sec-type="distribution" id="SECID0EAYCI"><title>Distribution</title><p>(Fig. <xref ref-type="fig" rid="F8">8</xref>). <italic><tp:taxon-name><tp:taxon-name-part taxon-name-part-type="genus">Miconia</tp:taxon-name-part> <tp:taxon-name-part taxon-name-part-type="species">norlindii</tp:taxon-name-part></tp:taxon-name></italic> is restricted to the Sierra Maestra and Sierra de Imías of eastern Cuba.</p><fig id="F8" position="float" orientation="portrait"><label>Figure 8.</label><caption><p>Distribution of <italic><tp:taxon-name><tp:taxon-name-part taxon-name-part-type="genus">Miconia</tp:taxon-name-part> <tp:taxon-name-part taxon-name-part-type="species">norlindii</tp:taxon-name-part></tp:taxon-name></italic> (closed circles) and <italic><tp:taxon-name><tp:taxon-name-part taxon-name-part-type="genus">Miconia</tp:taxon-name-part> <tp:taxon-name-part taxon-name-part-type="species">granulata</tp:taxon-name-part></tp:taxon-name></italic> (open circles).</p></caption><graphic xmlns:xlink="http://www.w3.org/1999/xlink" xlink:href="phytokeys-072-001-g008.jpg" position="float" orientation="portrait" xlink:type="simple" id="oo_106460.jpg"/></fig></tp:treatment-sec><tp:treatment-sec sec-type="ecology" id="SECID0EVZCI"><title>Ecology.</title><p>
              <italic><tp:taxon-name><tp:taxon-name-part taxon-name-part-type="genus">Miconia</tp:taxon-name-part> <tp:taxon-name-part taxon-name-part-type="species">norlindii</tp:taxon-name-part></tp:taxon-name></italic> occurs in wet montane rainforest and cloud forests occasionally along streams from 800–1800 m. Some associated melastomes include <italic><tp:taxon-name><tp:taxon-name-part taxon-name-part-type="genus">Pachyanthus</tp:taxon-name-part> <tp:taxon-name-part taxon-name-part-type="species">pedicellatus</tp:taxon-name-part></tp:taxon-name></italic> Urb., <italic><tp:taxon-name><tp:taxon-name-part taxon-name-part-type="genus">Miconia</tp:taxon-name-part> <tp:taxon-name-part taxon-name-part-type="species">nystroemii</tp:taxon-name-part></tp:taxon-name></italic> Urb., <italic><tp:taxon-name><tp:taxon-name-part taxon-name-part-type="genus">Miconia</tp:taxon-name-part> <tp:taxon-name-part taxon-name-part-type="species">rufa</tp:taxon-name-part></tp:taxon-name></italic> (Griseb.) Triana, <italic><tp:taxon-name><tp:taxon-name-part taxon-name-part-type="genus">Miconia</tp:taxon-name-part> <tp:taxon-name-part taxon-name-part-type="species">turquinensis</tp:taxon-name-part></tp:taxon-name></italic> Urb. &amp; Ekman, <italic><tp:taxon-name><tp:taxon-name-part taxon-name-part-type="genus">Graffenrieda</tp:taxon-name-part> <tp:taxon-name-part taxon-name-part-type="species">rufescens</tp:taxon-name-part></tp:taxon-name></italic> Britton &amp; P.Wilson and <italic><tp:taxon-name><tp:taxon-name-part taxon-name-part-type="genus">Meriania</tp:taxon-name-part> <tp:taxon-name-part taxon-name-part-type="species">albiflora</tp:taxon-name-part></tp:taxon-name></italic> Carmenate &amp; Michelangeli</p></tp:treatment-sec><tp:treatment-sec sec-type="conservation status" id="SECID0EB3CI"><title>Conservation status.</title><p>
              <xref ref-type="bibr" rid="B3">Bécquer (2007)</xref> considered <italic><tp:taxon-name><tp:taxon-name-part taxon-name-part-type="genus">Miconia</tp:taxon-name-part> <tp:taxon-name-part taxon-name-part-type="species">norlindii</tp:taxon-name-part></tp:taxon-name></italic> to be threatened, however, regarding the number of localities for the species and its presence in protected areas, such as Parque Nacional Pico Turquino, Parque Nacional Pico Bayamesa, Paisaje Natural Protegido La Gran Piedra and la Reserva Ecológica Loma del Gato-Monte Líbano, it may be best to categorize this species as near threatened. Although the species is widespread, it occurs in areas highly vulnerable to climate change (high montane forests) and populations are few.</p><!--PageBreak--><!--PageBreak--></tp:treatment-sec><tp:treatment-sec sec-type="discussion" id="SECID0EX3CI"><title>Discussion.</title><p>Urban described <italic><tp:taxon-name><tp:taxon-name-part taxon-name-part-type="genus">Ossaea</tp:taxon-name-part> <tp:taxon-name-part taxon-name-part-type="species">turquinensis</tp:taxon-name-part></tp:taxon-name></italic> from sterile material. Based on morphological comparisons, <italic><tp:taxon-name><tp:taxon-name-part taxon-name-part-type="genus">Ossaea</tp:taxon-name-part> <tp:taxon-name-part taxon-name-part-type="species">turquinensis</tp:taxon-name-part></tp:taxon-name></italic> falls into the range of variation of <italic><tp:taxon-name><tp:taxon-name-part taxon-name-part-type="genus">Ossaea</tp:taxon-name-part> <tp:taxon-name-part taxon-name-part-type="species">norlindii</tp:taxon-name-part></tp:taxon-name></italic> and the two are here considered conspecific. The name <italic><tp:taxon-name><tp:taxon-name-part taxon-name-part-type="genus">Miconia</tp:taxon-name-part> <tp:taxon-name-part taxon-name-part-type="species">norlindii</tp:taxon-name-part></tp:taxon-name></italic> was selected and used for this species by <xref ref-type="bibr" rid="B38">Majure and Judd (2013a)</xref>, as both species were described in the same publication and <italic><tp:taxon-name><tp:taxon-name-part taxon-name-part-type="genus">Miconia</tp:taxon-name-part> <tp:taxon-name-part taxon-name-part-type="species">turquinensis</tp:taxon-name-part></tp:taxon-name></italic> Urb. &amp; Ekman was already occupied.</p></tp:treatment-sec><tp:treatment-sec sec-type="material" id="SECID0ET5CI"><title>Specimens examined.</title><p>
              <bold>Cuba. Prov. Granma</bold>: Buey Arriba. Alrededores del poblado de Barrio Nuevo, 1400 msm, 10 May 1988, <italic>Álvarez &amp; al. HFC-63823</italic> (B, <named-content xmlns:xlink="http://www.w3.org/1999/xlink" content-type="dwc:institutional_code" xlink:type="simple">HAJB</named-content>, <named-content xmlns:xlink="http://www.w3.org/1999/xlink" content-type="dwc:institutional_code" xlink:type="simple">JE</named-content>); IBID <italic>HFC-63699</italic> (B, <named-content xmlns:xlink="http://www.w3.org/1999/xlink" content-type="dwc:institutional_code" xlink:type="simple">HAJB</named-content>, <named-content xmlns:xlink="http://www.w3.org/1999/xlink" content-type="dwc:institutional_code" xlink:type="simple">JE</named-content>); Buey Alto de Rondón, 22 May 1988, <italic>Álvarez &amp; al. HFC-64989</italic> (B, <named-content xmlns:xlink="http://www.w3.org/1999/xlink" content-type="dwc:institutional_code" xlink:type="simple">HAJB</named-content>, <named-content xmlns:xlink="http://www.w3.org/1999/xlink" content-type="dwc:institutional_code" xlink:type="simple">JE</named-content>); Buey Arriba. Alrededores del poblado Barrio Nuevo, 1400 msm, 15 May 1988, <italic>Álvarez &amp; al. HFC-64545</italic> (B, <named-content xmlns:xlink="http://www.w3.org/1999/xlink" content-type="dwc:institutional_code" xlink:type="simple">HAJB</named-content>, <named-content xmlns:xlink="http://www.w3.org/1999/xlink" content-type="dwc:institutional_code" xlink:type="simple">JE</named-content>); Buey Arriba. Alto del Escudero, 20 May 1988, <italic>Álvarez &amp; al. HFC-64791</italic> (B, <named-content xmlns:xlink="http://www.w3.org/1999/xlink" content-type="dwc:institutional_code" xlink:type="simple">HAJB</named-content>, <named-content xmlns:xlink="http://www.w3.org/1999/xlink" content-type="dwc:institutional_code" xlink:type="simple">JE</named-content>); Sierra Maestra: falda norte del Pico Bayamesa, 900–1200 msm, May 1968, <italic>Bisse &amp; Duek HFC-9337</italic> (B, <named-content xmlns:xlink="http://www.w3.org/1999/xlink" content-type="dwc:institutional_code" xlink:type="simple">HAJB</named-content>, <named-content xmlns:xlink="http://www.w3.org/1999/xlink" content-type="dwc:institutional_code" xlink:type="simple">JE</named-content>); Bartolomé Masó. A lo largo del camino de Minas del Frio a Mont Pie, 23 Apr 1978, <italic>Bisse &amp; al. HFC-37324</italic> (<named-content xmlns:xlink="http://www.w3.org/1999/xlink" content-type="dwc:institutional_code" xlink:type="simple">HAJB</named-content>, <named-content xmlns:xlink="http://www.w3.org/1999/xlink" content-type="dwc:institutional_code" xlink:type="simple">JE</named-content>); Bartolomé Masó: Firme de la Sierra Maestra entre Lagunitas y Aguada de Joaquín, 300-900 msm, 19 Apr 1974, <italic>Bisse &amp; al. HFC-40419</italic> (<named-content xmlns:xlink="http://www.w3.org/1999/xlink" content-type="dwc:institutional_code" xlink:type="simple">HAJB</named-content>); Guisa. Subida y firme del pico El Gigante, 21 Apr 1989, <italic>Dietrich &amp; al. HFC-67133</italic> (B, <named-content xmlns:xlink="http://www.w3.org/1999/xlink" content-type="dwc:institutional_code" xlink:type="simple">HAJB</named-content>, <named-content xmlns:xlink="http://www.w3.org/1999/xlink" content-type="dwc:institutional_code" xlink:type="simple">JE</named-content>); Sierra Maestra, ad La Bayamesa, in “fangales” ca. 1300 m, 3 May 1916, <italic>Ekman 7082</italic> (S); Sierra Maestra, on the divide between Rio Yara and Rio Palmamocha, on the slope towards one of the highest tributaries of Rio Yara, ca. 1100 m, 16 Jul 1922, <italic>Ekman 14343</italic> (S); Sierra Maestra, in high mt. forest above Loma Bambí, ca. 1000 m, 8 Nov 1922, <italic>Ekman 15656</italic> (S, <named-content xmlns:xlink="http://www.w3.org/1999/xlink" content-type="dwc:institutional_code" xlink:type="simple">US</named-content>); Sierra Maestra, El Gigante on the ridge, 1100 m, 4 Jan 1923, <italic>Ekman 16076</italic> (<named-content xmlns:xlink="http://www.w3.org/1999/xlink" content-type="dwc:institutional_code" xlink:type="simple">NY</named-content>, S); Sierra Maestra: Pico bayamesa, falda norte, 800-1100 msm, 19 Mar 1970, <italic>Lippold HFC-16088</italic> (<named-content xmlns:xlink="http://www.w3.org/1999/xlink" content-type="dwc:institutional_code" xlink:type="simple">HAJB</named-content>, <named-content xmlns:xlink="http://www.w3.org/1999/xlink" content-type="dwc:institutional_code" xlink:type="simple">JE</named-content>); En la Maestrica, cercanias del batey del “Alto de la Valenzuela”, Sierra Maestra, 4500’, 5–8 Apr 1955, <italic>López-Figueiras 2030</italic> (<named-content xmlns:xlink="http://www.w3.org/1999/xlink" content-type="dwc:institutional_code" xlink:type="simple">HAC</named-content>, <named-content xmlns:xlink="http://www.w3.org/1999/xlink" content-type="dwc:institutional_code" xlink:type="simple">HAJB</named-content>); Zona boscosa de la Sierra Maestra, entre los arroyos Peladero e Indio, 3000-4500 pies alt., 27 Nov 1959, <italic>López-Figueiras <named-content xmlns:xlink="http://www.w3.org/1999/xlink" content-type="dwc:institutional_code" xlink:type="simple">UO</named-content>-430</italic> (<named-content xmlns:xlink="http://www.w3.org/1999/xlink" content-type="dwc:institutional_code" xlink:type="simple">HAC</named-content>, <named-content xmlns:xlink="http://www.w3.org/1999/xlink" content-type="dwc:institutional_code" xlink:type="simple">HAJB</named-content>, <named-content xmlns:xlink="http://www.w3.org/1999/xlink" content-type="dwc:institutional_code" xlink:type="simple">US</named-content>); Granma/Santiago de Cuba. Bartolome Masó/Guamá. Parque Nacional Turquino, sendero Alto el Naranjo-Pico Turquino, alrededor de Palma Mocha, entre Km 3 y 4, 8 Nov 2013, <italic>Michelangeli et al. 2213</italic> (<named-content xmlns:xlink="http://www.w3.org/1999/xlink" content-type="dwc:institutional_code" xlink:type="simple">NY</named-content>); cruce de Lima, Sierra Maestra, 20 Aug 1982, <italic>Moncada s.n.</italic> (<named-content xmlns:xlink="http://www.w3.org/1999/xlink" content-type="dwc:institutional_code" xlink:type="simple">HAC</named-content>); cruce de Lima, Sierra Maestra, 21 Aug 1982, <italic>Moncada s.n.</italic> (<named-content xmlns:xlink="http://www.w3.org/1999/xlink" content-type="dwc:institutional_code" xlink:type="simple">HAC</named-content>); slopes of La Bayamesa, crest of the Sierra Maestra near Aserradero San Antonio de los Cumbres, 1500–1800 m, 21–24 Jan 1956, <italic>Morton 9272</italic> (<named-content xmlns:xlink="http://www.w3.org/1999/xlink" content-type="dwc:institutional_code" xlink:type="simple">US</named-content>); Guisa, Pico El Gigante, 800–1100 m, 8 Dec 2002, <italic>Pipoly 24466</italic> (<named-content xmlns:xlink="http://www.w3.org/1999/xlink" content-type="dwc:institutional_code" xlink:type="simple">FTG</named-content>); Guisa, Pico El Gigante, 8 Dec 2002, <italic>Pipoly 24478</italic> (<named-content xmlns:xlink="http://www.w3.org/1999/xlink" content-type="dwc:institutional_code" xlink:type="simple">FTG</named-content>); Bartolomé Maso, St. Domingo, camino desde el Alto del Naranjo hasta La Aguada de Joaquín, Sierra Maestra, <named-content xmlns:xlink="http://www.w3.org/1999/xlink" content-type="dwc:verbatimCoordinates" xlink:type="simple"><named-content content-type="geo-json" specific-use="{&#34;type&#34;:&#34;Point&#34;,&#34;coordinates&#34;:[-76.848056,22.371388]}" id="NCID0EYEDI" xlink:type="simple">22.371388°N, -76.848056°W</named-content></named-content>, 850–1200 m, 8 Dec 2002, <italic>Pipoly 24522</italic> (<named-content xmlns:xlink="http://www.w3.org/1999/xlink" content-type="dwc:institutional_code" xlink:type="simple">FTG</named-content>); Bartolomé Maso, St. Domingo, camino desde el Alto del Naranjo hasta La Aguada de Joaquín, Sierra Maestra, <named-content xmlns:xlink="http://www.w3.org/1999/xlink" content-type="dwc:verbatimCoordinates" xlink:type="simple"><named-content content-type="geo-json" specific-use="{&#34;type&#34;:&#34;Point&#34;,&#34;coordinates&#34;:[-76.848056,22.371388]}" id="NCID0EGFDI" xlink:type="simple">22.371388°N, 76.848056°W</named-content></named-content>, 850–1200 m, 8 Dec 2002, <italic>Pipoly 24554</italic> (<named-content xmlns:xlink="http://www.w3.org/1999/xlink" content-type="dwc:institutional_code" xlink:type="simple">FTG</named-content>). <bold>Prov. Guantánamo</bold>: Imías. Sierra de Imías. Cabezadas del arroyo Los Cacaos. 600-700 msm, 7 Apr 1984, <italic>Bisse &amp; al. HFC-52409</italic> (B, <named-content xmlns:xlink="http://www.w3.org/1999/xlink" content-type="dwc:institutional_code" xlink:type="simple">HAJB</named-content>, <named-content xmlns:xlink="http://www.w3.org/1999/xlink" content-type="dwc:institutional_code" xlink:type="simple">JE</named-content>); <bold>Prov. Santiago de Cuba</bold>: summit of Pico Turquino, Sierra Maestra, 1960 ft, 1–2 Aug 1935, <italic>Acuña 6756</italic> (<named-content xmlns:xlink="http://www.w3.org/1999/xlink" content-type="dwc:institutional_code" xlink:type="simple">HAC</named-content>, <named-content xmlns:xlink="http://www.w3.org/1999/xlink" content-type="dwc:institutional_code" xlink:type="simple">NY</named-content>); Pico Turquino, 10–26 Jun 1936, <italic>Acuña 7714</italic> (<named-content xmlns:xlink="http://www.w3.org/1999/xlink" content-type="dwc:institutional_code" xlink:type="simple">HAC</named-content>); cima del Pico Turquino, Sierra Maestra, 1–2 Aug 1935, <italic>Acuña 9645</italic> (<named-content xmlns:xlink="http://www.w3.org/1999/xlink" content-type="dwc:institutional_code" xlink:type="simple">HAC</named-content>); <!--PageBreak-->Pico Turquino, 12–26 Jul 1936, <italic>Acuña 10193</italic> (<named-content xmlns:xlink="http://www.w3.org/1999/xlink" content-type="dwc:institutional_code" xlink:type="simple">HAC</named-content>); cima del Pico Turquino, Sierra Maestra, 1 Aug 1935, <italic>Acuña 13934</italic> (<named-content xmlns:xlink="http://www.w3.org/1999/xlink" content-type="dwc:institutional_code" xlink:type="simple">HAC</named-content>); Gran Piedra, 27–29 Sept 1959, <italic>Acuña 9914</italic> (<named-content xmlns:xlink="http://www.w3.org/1999/xlink" content-type="dwc:institutional_code" xlink:type="simple">HAC</named-content>); La Gran Piedra, 26 Sept 1959, <italic>Acuña et al. 21122</italic> (<named-content xmlns:xlink="http://www.w3.org/1999/xlink" content-type="dwc:institutional_code" xlink:type="simple">HAC</named-content>); Gran Piedra, Sierra Maestra, 11 Jan 1960, <italic>Alain et al. 7438</italic> (<named-content xmlns:xlink="http://www.w3.org/1999/xlink" content-type="dwc:institutional_code" xlink:type="simple">HAC</named-content>, <named-content xmlns:xlink="http://www.w3.org/1999/xlink" content-type="dwc:institutional_code" xlink:type="simple">HAJB</named-content>); Guamá. Camino entre Pico Joaquín y El Turquino, 1800-1900 msm, 19 Nov 2003, <italic>Bécquer HFC-81644</italic> (<named-content xmlns:xlink="http://www.w3.org/1999/xlink" content-type="dwc:institutional_code" xlink:type="simple">HAJB</named-content>); Santiago de Cuba: falda este de Gran Piedra, 26 Apr 1969, <italic>Bisse &amp; Lippold HFC-14699</italic> (<named-content xmlns:xlink="http://www.w3.org/1999/xlink" content-type="dwc:institutional_code" xlink:type="simple">HAJB</named-content>, <named-content xmlns:xlink="http://www.w3.org/1999/xlink" content-type="dwc:institutional_code" xlink:type="simple">JE</named-content>); Sierra Maestra: Pico cardero, 1000-1300 msm, 13 May 1971, <italic>Bisse &amp; Lippold HFC-19431</italic> (<named-content xmlns:xlink="http://www.w3.org/1999/xlink" content-type="dwc:institutional_code" xlink:type="simple">HAJB</named-content>, <named-content xmlns:xlink="http://www.w3.org/1999/xlink" content-type="dwc:institutional_code" xlink:type="simple">JE</named-content>); Sierra Maestra. El Uvero, pluvisilva de la loma La Francia, 800-1000 msm, 3-5 Feb 1972, <italic>Bisse HFC-21323</italic> (<named-content xmlns:xlink="http://www.w3.org/1999/xlink" content-type="dwc:institutional_code" xlink:type="simple">HAJB</named-content>, <named-content xmlns:xlink="http://www.w3.org/1999/xlink" content-type="dwc:institutional_code" xlink:type="simple">JE</named-content>); IBID <italic>HFC-21335</italic> (<named-content xmlns:xlink="http://www.w3.org/1999/xlink" content-type="dwc:institutional_code" xlink:type="simple">HAJB</named-content>, <named-content xmlns:xlink="http://www.w3.org/1999/xlink" content-type="dwc:institutional_code" xlink:type="simple">JE</named-content>); Sierra Maestra: Pico Cuba, cima, 1800 msm, 12 May 1971, <italic>Bisse &amp; Lippold HFC-18815</italic> (<named-content xmlns:xlink="http://www.w3.org/1999/xlink" content-type="dwc:institutional_code" xlink:type="simple">HAJB</named-content>, <named-content xmlns:xlink="http://www.w3.org/1999/xlink" content-type="dwc:institutional_code" xlink:type="simple">JE</named-content>); Sierra Maestra: subida desde Pico Cardero hasta Pico Cuba, 1300-1800 msm, 10 may 1971, <italic>Bisse &amp; Lippold HFC-19016</italic> (<named-content xmlns:xlink="http://www.w3.org/1999/xlink" content-type="dwc:institutional_code" xlink:type="simple">HAJB</named-content>, <named-content xmlns:xlink="http://www.w3.org/1999/xlink" content-type="dwc:institutional_code" xlink:type="simple">JE</named-content>); IBID <italic>HFC-19091</italic> (<named-content xmlns:xlink="http://www.w3.org/1999/xlink" content-type="dwc:institutional_code" xlink:type="simple">HAJB</named-content>, <named-content xmlns:xlink="http://www.w3.org/1999/xlink" content-type="dwc:institutional_code" xlink:type="simple">JE</named-content>); Sierra Maestra: El Uvero, Loma Siberia, 900-1100 msm, 29 Mar 1969, <italic>Bisse &amp; Lippold HFC-13735</italic> (<named-content xmlns:xlink="http://www.w3.org/1999/xlink" content-type="dwc:institutional_code" xlink:type="simple">HAJB</named-content>, <named-content xmlns:xlink="http://www.w3.org/1999/xlink" content-type="dwc:institutional_code" xlink:type="simple">JE</named-content>); Gran Piedra, loma al sur del cafetal francés, 1000-1100 msm, Jun 1967, <italic>Bisse &amp; Rojas HFC-3794</italic> (<named-content xmlns:xlink="http://www.w3.org/1999/xlink" content-type="dwc:institutional_code" xlink:type="simple">HAJB</named-content>, <named-content xmlns:xlink="http://www.w3.org/1999/xlink" content-type="dwc:institutional_code" xlink:type="simple">JE</named-content>); Sierra Maestra, Loma del Gato, 1 Jan 1948, <italic>Chrysogone NSC-5814</italic> (<named-content xmlns:xlink="http://www.w3.org/1999/xlink" content-type="dwc:institutional_code" xlink:type="simple">HAC</named-content>); Loma del Gato, Cobre Range, Sierra Maestra, 900 m, 1 Jan 1949, <italic>Chrysogone 6374</italic> (<named-content xmlns:xlink="http://www.w3.org/1999/xlink" content-type="dwc:institutional_code" xlink:type="simple">HAC</named-content>, <named-content xmlns:xlink="http://www.w3.org/1999/xlink" content-type="dwc:institutional_code" xlink:type="simple">IJ</named-content>, <named-content xmlns:xlink="http://www.w3.org/1999/xlink" content-type="dwc:institutional_code" xlink:type="simple">NY</named-content>); Sierra de Cobre, Loma del Gato, Hongolosongo, Jan 1933, <italic>Clemente 207</italic> (<named-content xmlns:xlink="http://www.w3.org/1999/xlink" content-type="dwc:institutional_code" xlink:type="simple">HAC</named-content>); Sierra Maestra, Loma del Gato, 1 Jan 1948, <italic>Clemente NSC-5814</italic> (<named-content xmlns:xlink="http://www.w3.org/1999/xlink" content-type="dwc:institutional_code" xlink:type="simple">GH</named-content>); Santiago de Cuba. Entre Motel La Gran Piedra y La Isabelica, 26 Apr 1989, <italic>Dietrich &amp; al. HFC-67420</italic> (B, <named-content xmlns:xlink="http://www.w3.org/1999/xlink" content-type="dwc:institutional_code" xlink:type="simple">HAJB</named-content>, <named-content xmlns:xlink="http://www.w3.org/1999/xlink" content-type="dwc:institutional_code" xlink:type="simple">JE</named-content>); Sierra Maestra, supra Firmeza, 1000 m, 10 Nov 1917, <italic>Ekman 8890</italic> (<named-content xmlns:xlink="http://www.w3.org/1999/xlink" content-type="dwc:institutional_code" xlink:type="simple">GH</named-content>, <named-content xmlns:xlink="http://www.w3.org/1999/xlink" content-type="dwc:institutional_code" xlink:type="simple">NY</named-content>, S); Sierra Maestra, on the water divide between Río Yara and Río Palmamocha, between the last of the picachos and the foot of Loma Joaquín, 1300 m, 19 Jul 1922, <italic>Ekman 14447</italic> (<named-content xmlns:xlink="http://www.w3.org/1999/xlink" content-type="dwc:institutional_code" xlink:type="simple">NY</named-content>, S); Gran Piedra, la Isabelica, 1150 msm, <named-content xmlns:xlink="http://www.w3.org/1999/xlink" content-type="dwc:verbatimCoordinates" xlink:type="simple"><named-content content-type="geo-json" specific-use="{&#34;type&#34;:&#34;Point&#34;,&#34;coordinates&#34;:[-75.619444,20.005556]}" id="NCID0EWMDI" xlink:type="simple">20 00 20N, 75 37 10W</named-content></named-content>, 15, Nov 2001, <italic>Greuter &amp; al. 25752</italic> (B, <named-content xmlns:xlink="http://www.w3.org/1999/xlink" content-type="dwc:institutional_code" xlink:type="simple">HAJB</named-content>); Gran Piedra, 5 Feb 1971, <italic>Grudzinskaya 759</italic> (<named-content xmlns:xlink="http://www.w3.org/1999/xlink" content-type="dwc:institutional_code" xlink:type="simple">HAC</named-content>); Loma del Gato, Cobre Range of Sierra Maestra, 900–1000 m, 11 Jul-14 Aug 1921, <italic>León <named-content xmlns:xlink="http://www.w3.org/1999/xlink" content-type="dwc:institutional_code" xlink:type="simple">LS</named-content>-10114</italic> (<named-content xmlns:xlink="http://www.w3.org/1999/xlink" content-type="dwc:institutional_code" xlink:type="simple">HAC</named-content>, <named-content xmlns:xlink="http://www.w3.org/1999/xlink" content-type="dwc:institutional_code" xlink:type="simple">NY</named-content>); southern Oriente and Pico Turquino, Sierra Maestra, 1 Jul 1922, <italic>León <named-content xmlns:xlink="http://www.w3.org/1999/xlink" content-type="dwc:institutional_code" xlink:type="simple">LS</named-content>-10920</italic> (<named-content xmlns:xlink="http://www.w3.org/1999/xlink" content-type="dwc:institutional_code" xlink:type="simple">HAC</named-content>, <named-content xmlns:xlink="http://www.w3.org/1999/xlink" content-type="dwc:institutional_code" xlink:type="simple">IJ</named-content>, <named-content xmlns:xlink="http://www.w3.org/1999/xlink" content-type="dwc:institutional_code" xlink:type="simple">NY</named-content>); Cordillera de la Gran Piedra, Sierra Maestra, ca. 1200 m, 18 Mar 1956, <italic>López-Figueiras 2610</italic> (<named-content xmlns:xlink="http://www.w3.org/1999/xlink" content-type="dwc:institutional_code" xlink:type="simple">HAC</named-content>, <named-content xmlns:xlink="http://www.w3.org/1999/xlink" content-type="dwc:institutional_code" xlink:type="simple">HAJB</named-content>, <named-content xmlns:xlink="http://www.w3.org/1999/xlink" content-type="dwc:institutional_code" xlink:type="simple">US</named-content>); Cordillera de la Gran Piedra, Sierra Maestra, ca. 1200 m, 25 Mar 1956, <italic>López-Figueiras 2657</italic> (<named-content xmlns:xlink="http://www.w3.org/1999/xlink" content-type="dwc:institutional_code" xlink:type="simple">HAC</named-content>, <named-content xmlns:xlink="http://www.w3.org/1999/xlink" content-type="dwc:institutional_code" xlink:type="simple">HAJB</named-content>); Alto de la Francia, Uvero, 8 Feb 1971, <italic>Stuchlik 771</italic> (<named-content xmlns:xlink="http://www.w3.org/1999/xlink" content-type="dwc:institutional_code" xlink:type="simple">HAC</named-content>); Sierra Maestra, Alto de la Francia, 8 Feb 1971, <italic>Tinchanitzkaja 757-758</italic> (<named-content xmlns:xlink="http://www.w3.org/1999/xlink" content-type="dwc:institutional_code" xlink:type="simple">HAC</named-content>).</p></tp:treatment-sec><tp:treatment-sec><!--Section generated to contain objects referenced in tp:taxon-treatment.--><fig id="F9" position="float" orientation="portrait"><label>Figure 9.</label><caption><p>Photographs of <italic><tp:taxon-name><tp:taxon-name-part taxon-name-part-type="genus">Miconia</tp:taxon-name-part> <tp:taxon-name-part taxon-name-part-type="species">jashaferi</tp:taxon-name-part></tp:taxon-name></italic> (<bold>A–D</bold>), <italic><tp:taxon-name><tp:taxon-name-part taxon-name-part-type="genus">Miconia</tp:taxon-name-part> <tp:taxon-name-part taxon-name-part-type="species">norlindii</tp:taxon-name-part></tp:taxon-name></italic> (<bold>E–J</bold>), and <italic><tp:taxon-name><tp:taxon-name-part taxon-name-part-type="genus">Miconia</tp:taxon-name-part> <tp:taxon-name-part taxon-name-part-type="species">granulata</tp:taxon-name-part></tp:taxon-name></italic> (<bold>K–P</bold>). <bold>A</bold> Abaxial leaf surface <bold>B</bold> habit of <italic><tp:taxon-name><tp:taxon-name-part taxon-name-part-type="genus">Miconia</tp:taxon-name-part> <tp:taxon-name-part taxon-name-part-type="species">jashaferi</tp:taxon-name-part></tp:taxon-name></italic> showing pendant infloresence <bold>C</bold> close-up of immature fruit showing long clayx lobes <bold>D</bold> adaxial leaf surface (all from <italic>Michelangeli 2284</italic>) <bold>E</bold> habit of <italic><tp:taxon-name><tp:taxon-name-part taxon-name-part-type="genus">Miconia</tp:taxon-name-part> <tp:taxon-name-part taxon-name-part-type="species">norlindii</tp:taxon-name-part></tp:taxon-name></italic> <bold>F</bold> close-up of flower, side view <bold>G</bold> close-up of flower, frontal view <bold>H</bold> close-up of infloresence (all from <italic>Michelangeli 2213</italic>) <bold>I</bold> mature fruit (<italic>Bécquer s.n.</italic>) <bold>J</bold> leaf abaxial surface (<italic>Michelangeli 2213</italic>) <bold>K</bold> habit of <italic><tp:taxon-name><tp:taxon-name-part taxon-name-part-type="genus">Miconia</tp:taxon-name-part> <tp:taxon-name-part taxon-name-part-type="species">granulata</tp:taxon-name-part></tp:taxon-name></italic> (<italic>Bécquer HFC-82266</italic>) <bold>L</bold> close-up of flower (<italic>Michelangeli 2269</italic>) <bold>M</bold> leaf abaxial surface, showing purple primary vein (<italic>Michelangeli 2265</italic>) <bold>N</bold> mature fruit (<italic>Michelangeli 2269</italic>) <bold>O</bold> close-up of branch of inflorescence (<italic>Michelangeli 2269</italic>) <bold>P</bold> leaf adaxial surface showing reduced bulla-based hairs (<italic>Michelangeli 2265</italic>). Photos <bold>I</bold> &amp; <bold>K</bold> taken by E. Bécquer and <bold>A–H</bold>, <bold>J</bold>, &amp; <bold>L–P</bold> by F. Michelangeli.</p></caption><graphic xmlns:xlink="http://www.w3.org/1999/xlink" xlink:href="phytokeys-072-001-g009.jpg" position="float" orientation="portrait" xlink:type="simple" id="oo_106461.jpg"/></fig></tp:treatment-sec><ref-list><ref id="B3"><mixed-citation xmlns:xlink="http://www.w3.org/1999/xlink" xlink:type="simple">
          <person-group><name name-style="western"><surname>Bécquer</surname><given-names>ER</given-names></name></person-group> (<year>2007</year>) <article-title><tp:taxon-name><tp:taxon-name-part taxon-name-part-type="family">Melastomataceae</tp:taxon-name-part></tp:taxon-name>.</article-title> In: <person-group><name name-style="western"><surname>González-Torres</surname><given-names>LR</given-names></name><name name-style="western"><surname>Leiva Sánchez</surname><given-names>AT</given-names></name><name name-style="western"><surname>Rankín Rodríguez</surname><given-names>R</given-names></name><name name-style="western"><surname>Palmarola Bejerano</surname><given-names>A</given-names></name></person-group> (<role>Eds</role>) <issue-title>Categorización preliminar de taxones de la flora de Cuba (Editorial Feijóo).</issue-title> <source>Jardín Botánico Nacional, La Habana</source>, <fpage>34</fpage>–<lpage>47</lpage>.</mixed-citation></ref><ref id="B38"><mixed-citation xmlns:xlink="http://www.w3.org/1999/xlink" xlink:type="simple">
          <person-group><name name-style="western"><surname>Majure</surname><given-names>LC</given-names></name><name name-style="western"><surname>Judd</surname><given-names>WS</given-names></name></person-group> (<year>2013a</year>) <article-title><italic><tp:taxon-name><tp:taxon-name-part taxon-name-part-type="genus">Miconia</tp:taxon-name-part> <tp:taxon-name-part taxon-name-part-type="species">phrynosomaderma</tp:taxon-name-part></tp:taxon-name></italic> (<tp:taxon-name><tp:taxon-name-part taxon-name-part-type="family">Melastomataceae</tp:taxon-name-part></tp:taxon-name>: <tp:taxon-name><tp:taxon-name-part taxon-name-part-type="tribe">Miconieae</tp:taxon-name-part></tp:taxon-name>), a new species from the Massif du Nord, Haiti, and sixteen new names and combinations.</article-title> <source>Journal of the Botanical Research Institute of Texas</source> <volume>7</volume>: <fpage>265</fpage>–<lpage>274</lpage>.</mixed-citation></ref></ref-list></tp:taxon-treatment>
