# Supplementary material for: Revision of the Lima clade (Miconia sect. Lima, Miconieae, Melastomataceae) of the Greater Antilles
Source: PhytoKeys. 2016 Oct 13;(72):1–99. doi: 10.3897/phytokeys.72.9355 (PMC5088698; doi:10.3897/phytokeys.72.9355)
Supplement: XML Treatment for Miconia hybophylla [file phytokeys.72.9355-treatment8.xml]

<!DOCTYPE tp:taxon-treatment
  PUBLIC "-//TaxonX//DTD Taxonomic Treatment Publishing DTD v0 20100105//EN" "tax-treatment-NSO.dtd">
<tp:taxon-treatment xmlns:tp="http://www.plazi.org/taxpub"><tp:treatment-meta><kwd-group><label>Taxon classification</label><kwd><named-content content-type="kingdom">Plantae</named-content></kwd><kwd><named-content content-type="order">Myrtales</named-content></kwd><kwd><named-content content-type="family">Melastomataceae</named-content></kwd></kwd-group><mixed-citation publication-type="journal"><person-group><name><surname>Majure</surname><given-names>Lucas C.</given-names></name><name><surname>Bécquer</surname><given-names>Eldis R.</given-names></name><name><surname>Judd</surname><given-names>Walter S.</given-names></name></person-group><article-title>Revision of the <italic><tp:taxon-name><tp:taxon-name-part taxon-name-part-type="section">Lima</tp:taxon-name-part></tp:taxon-name></italic> clade (<tp:taxon-name><tp:taxon-name-part taxon-name-part-type="genus">Miconia</tp:taxon-name-part> <tp:taxon-name-part taxon-name-part-type="infraspecific-rank">sect.</tp:taxon-name-part> <tp:taxon-name-part taxon-name-part-type="section">Lima</tp:taxon-name-part></tp:taxon-name>, <tp:taxon-name><tp:taxon-name-part taxon-name-part-type="tribe">Miconieae</tp:taxon-name-part></tp:taxon-name>, <tp:taxon-name><tp:taxon-name-part taxon-name-part-type="family">Melastomataceae</tp:taxon-name-part></tp:taxon-name>) of the Greater Antilles</article-title><source>PhytoKeys</source><day>13</day><month>10</month><year>2016</year><volume>2016</volume><issue>72</issue><fpage>1</fpage><lpage>99</lpage><pub-id pub-id-type="doi">10.3897/phytokeys.72.9355</pub-id></mixed-citation></tp:treatment-meta><tp:nomenclature><label>7.</label><tp:taxon-name>
              <tp:taxon-name-part taxon-name-part-type="genus">Miconia</tp:taxon-name-part>
              <tp:taxon-name-part taxon-name-part-type="species">hybophylla</tp:taxon-name-part>
            </tp:taxon-name><tp:taxon-authority>(Urb.) Majure &amp; Judd, J. Bot. Res. Inst. Texas. 7: 268. 2013.</tp:taxon-authority><xref ref-type="fig" rid="F10">Fig. 10A–D</xref><tp:nomenclature-citation-list><tp:nomenclature-citation><tp:taxon-name>
                  <tp:taxon-name-part taxon-name-part-type="genus">Ossaea</tp:taxon-name-part> <tp:taxon-name-part taxon-name-part-type="species">hybophylla</tp:taxon-name-part></tp:taxon-name><comment>Urb., Ark. Bot. 21A(5): 51. 1927. Type: HAITI. Massif des Cahos, Petite-Riviére de l’Artibonite, Pérodin, at Ingram, 7 Mar 1925, <italic>E.L. Ekman H3440</italic> (lectotype: S! [S-R-10017], designated here; isolectotypes <named-content xmlns:xlink="http://www.w3.org/1999/xlink" content-type="dwc:institutional_code" xlink:type="simple">EHH</named-content> n.v., G! [G00353948], <named-content xmlns:xlink="http://www.w3.org/1999/xlink" content-type="dwc:institutional_code" xlink:type="simple">NY</named-content>! [NY00099692], <named-content xmlns:xlink="http://www.w3.org/1999/xlink" content-type="dwc:institutional_code" xlink:type="simple">US</named-content>! [US00123686], K! [K000535605]). </comment></tp:nomenclature-citation><tp:nomenclature-citation><tp:taxon-name>
                  <tp:taxon-name-part taxon-name-part-type="genus">Leandra</tp:taxon-name-part> <tp:taxon-name-part taxon-name-part-type="species">hybophylla</tp:taxon-name-part></tp:taxon-name><comment>(Urb.) Alain, Sida 18: 1026. 1999. Type. Based on <tp:taxon-name><tp:taxon-name-part taxon-name-part-type="genus">Ossaea</tp:taxon-name-part> <tp:taxon-name-part taxon-name-part-type="species">hybophylla</tp:taxon-name-part></tp:taxon-name> Urb. </comment></tp:nomenclature-citation></tp:nomenclature-citation-list></tp:nomenclature><tp:treatment-sec sec-type="material" id="SECID0EVXAK"><title>Type.</title><p>Based on <italic><tp:taxon-name><tp:taxon-name-part taxon-name-part-type="genus">Ossaea</tp:taxon-name-part> <tp:taxon-name-part taxon-name-part-type="species">hybophylla</tp:taxon-name-part></tp:taxon-name></italic> Urb.</p></tp:treatment-sec><tp:treatment-sec sec-type="description" id="SECID0EFYAK"><title>Description.</title><p>Small evergreen tree (height unknown); young stems purplish, round to slightly quadrangular with rounded angles in cross section, not ridged, the internodes 0.6–4.3 cm long, stem indumentum of granulate, bulla-based hairs to 0.3 mm long, these spreading; nodal line present but inconspicuous. Leaves opposite, decussate, broadly elliptic, 2.2–4.5 × 1.6–2.6 cm, slightly anisophyllous, margins with conspicuous spine-tipped hairs, these spreading (especially at base of leaf) to appressed or recurved along the leaf margin, apex acute, base acute often asymmetrical, venation acrodromous, 5-veined, the midvein and 2 pairs of arching secondary veins, the outermost pair of secondary veins ocasionally intramarginal, mostly basal, the innermost pair, suprabasal, asymmetrical or symmetrical, produced 2.5–6.5 mm from leaf base, positioned 2.2–4.3 mm in from margin at widest point of blade, tertiary veins percurrent, more or less perpendicular to midvein, 1.8–3.3 mm apart at midleaf, intertertiary veins rarely present and inconspicuous when present, tertiary veins often joined by quaternary veins; adaxial leaf surface covered in bulla-based hairs, widest hair bases to 0.7 mm, apices of bulla-based hairs mostly erect or recurved towards the leaf margin, young leaf adaxial surface producing long-stemmed, clavate-dentritic hairs along the primary, secondary, and tertiary veins from between the bulla-based hairs, sessile, glandular hairs produced along the primary, secondary, tertiary, and quaternary veins between the bulla-based hairs, especially toward the base of the leaf; abaxial leaf surface with sparse bulla-based hairs, these mostly erect to spreading, those along the primary, secondary, and tertiary veins larger than hairs produced throughout the lamina, the lamina clearly visible, olive green or occasionally purplish, not deeply pitted, sessile, glandular hairs produced throughout the lamina, conspicuous domatia produced as tufts of hairs at the junction of the primary and secondary veins, as well as at the junctions of the primary and secondary veins with the tertiary veins; petioles 0.5–1.1 cm long, purplish, adaxial surface of petiole with spreading, multicellular hairs to 1.2 mm long, the rest of the petiole covered in short 0.1–0.4 mm spreading, bulla-based hairs. Inflorescences terminal, pyramidal, purplish, with up to 41 flowers, flowers produced in cymose clusters, 1.7–4 × 2–3.1 cm, the peduncle 0.1–1.4 cm long, proximal inflorescence branches 6–13 mm long, bracts oblong to narrowly ovate, 0.6–1.5 mm long; bracteoles narrowly ovate, 0.4–0.8 × 0.2–0.25 mm, appearing as large bulla-based hairs. Flowers 4-merous, pedicels 0.5–0.8 mm long; hypanthium 1.3–2.7 mm long, short-oblong to globose, 4-lobed, slightly constricted below the torus; free portion of the hypanthium ca. 0.5 mm long, abaxial surface covered in dorsi-ventrally compressed or erect bulla-based hairs to 0.1 mm long, and sessile, glandular hairs between the bulla-based hairs, adaxial surface (i.e., free portion) covered in small, bulla-based hairs; calyx teeth 0.5–1 × 0.3–0.6 mm, spreading with straight or recurved apices, having the general appearance of a large bulla-based hair and often with a large bulla-based hair at the base; calyx lobes triangular, apex acute, 0.9–1.2 × 1.4–1.7 mm, covered in bulla-based and sessile, glandular hairs abaxially and sessile, glandular hairs adaxially; calyx tube not tearing, 0.3–0.5 mm long with bulla-based hairs abaxially and sessile, glandular hairs adaxially, clavate-dendritic hairs produced at the apex of the calyx tube; petals 4, most likely white, 2–3 × 1.7–1.8 mm, ovate, apex acute, with one slightly bulla-based hair produced just below the apex on the abaxial surface, to 0.3 mm long; stamens 8; filaments 1.2–1.3 mm long, glabrous, anthers 1.1–1.3 mm long, with one dorsally oriented pore, anther thecae 0.9–1.1 mm long, anthers with a dorso-basal appendage 0.2 mm long; style 3.5–4.3 mm long, glabrous, not or only slightly dilated in the middle (mostly oblong), collar absent, style subtended by an inconspicuous crown of triangular hairs (longer than those on the rest of the ovary apex), which are slightly longer than the surrounding bulla-based hairs of the ovary apex, stigma punctate; ovary 1.3–4 × 1.9–2.4 mm, 4-lobed, apex truncate, pubescent with triangular, <!--PageBreak-->bulla-based hairs, placentation axile with deeply intruded placenta, 4-locular; immature berries globose, 4-lobed, color at maturity unknown, but probably more or less purple, 2.5–2.7 mm long (including calyx tube), 3.1– 3.3 mm wide, seeds 0.4–0.5 mm long, obpyramidal, testa smooth, raphe smooth, extending the length of the seed.</p></tp:treatment-sec><tp:treatment-sec sec-type="phenology" id="SECID0ENYAK"><title>Phenology.</title><p>Flowers at anthesis, as well as buds and immature fruit were present on the type collection, which was gathered in March.</p></tp:treatment-sec><tp:treatment-sec sec-type="distribution" id="SECID0ESYAK"><title>Distribution.</title><p>(Fig. <xref ref-type="fig" rid="F11">11</xref>). Haiti, Massif du Cahos, Petite-Riviére de l´Artibonite, Pérodin, at Ingram; known only from the type collection.</p></tp:treatment-sec><tp:treatment-sec sec-type="ecology" id="SECID0E3YAK"><title>Ecology.</title><p>Nothing is known regarding the ecology of this species.</p></tp:treatment-sec><tp:treatment-sec sec-type="conservation status" id="SECID0EBZAK"><title>Conservation status.</title><p>Insufficient data are available for determining the conservation status of this species, although <italic><tp:taxon-name><tp:taxon-name-part taxon-name-part-type="genus">Miconia</tp:taxon-name-part> <tp:taxon-name-part taxon-name-part-type="species">hybophylla</tp:taxon-name-part></tp:taxon-name></italic> is very likely endangered as a result of forest clearing for subsistence agriculture and charcoal production in west-central Haiti.</p></tp:treatment-sec><tp:treatment-sec sec-type="discussion" id="SECID0ERZAK"><title>Discussion.</title><p>
              <italic><tp:taxon-name><tp:taxon-name-part taxon-name-part-type="genus">Miconia</tp:taxon-name-part> <tp:taxon-name-part taxon-name-part-type="species">hybophylla</tp:taxon-name-part></tp:taxon-name></italic> is likely sister to <italic><tp:taxon-name><tp:taxon-name-part taxon-name-part-type="genus">Miconia</tp:taxon-name-part> <tp:taxon-name-part taxon-name-part-type="species">asperifolia</tp:taxon-name-part></tp:taxon-name></italic> and can be easily recognized as a smaller, more compact version of <italic><tp:taxon-name><tp:taxon-name-part taxon-name-part-type="genus">Miconia</tp:taxon-name-part> <tp:taxon-name-part taxon-name-part-type="species">asperifolia</tp:taxon-name-part></tp:taxon-name></italic>, as compared with other species in the <italic><tp:taxon-name><tp:taxon-name-part taxon-name-part-type="section">Lima</tp:taxon-name-part></tp:taxon-name></italic> clade. The two species also share very, well developed domatia in the axils of the primary and secondary veins, as well as the axils of the tertiary with primary and tertiary with secondary veins.</p></tp:treatment-sec><tp:treatment-sec sec-type="material" id="SECID0E31AK"><title>Specimens examined.</title><p>This species is only known from the type specimen.</p></tp:treatment-sec><tp:treatment-sec><!--Section generated to contain objects referenced in tp:taxon-treatment.--><fig id="F10" position="float" orientation="portrait"><label>Figure 10.</label><caption><p>Illustration of <italic><tp:taxon-name><tp:taxon-name-part taxon-name-part-type="genus">Miconia</tp:taxon-name-part> <tp:taxon-name-part taxon-name-part-type="species">hybophylla</tp:taxon-name-part></tp:taxon-name></italic> (<bold>A–D</bold>) and <italic><tp:taxon-name><tp:taxon-name-part taxon-name-part-type="genus">Miconia</tp:taxon-name-part> <tp:taxon-name-part taxon-name-part-type="species">asperifolia</tp:taxon-name-part></tp:taxon-name></italic> (<bold>E–H</bold>). <bold>A</bold> Habit of <italic><tp:taxon-name><tp:taxon-name-part taxon-name-part-type="genus">Miconia</tp:taxon-name-part> <tp:taxon-name-part taxon-name-part-type="species">hybophylla</tp:taxon-name-part></tp:taxon-name></italic> <bold>B</bold> flower <bold>C</bold> petal abaxial surface showing small, slightly bulla-based hair <bold>D</bold> stamen (all from <italic>Ekman H3440</italic> <bold>E</bold>) close-up of adaxial leaf surface of <italic><tp:taxon-name><tp:taxon-name-part taxon-name-part-type="genus">Miconia</tp:taxon-name-part> <tp:taxon-name-part taxon-name-part-type="species">asperifolia</tp:taxon-name-part></tp:taxon-name></italic> (<italic>Judd 5443</italic>) <bold>F</bold> petal abaxial leaf surface showing multiple, slightly bulla-based hairs <bold>G</bold> stamen, and <bold>H</bold> longitudinal section of fruit showing medially expanded style (<bold>G–H</bold> from <italic>Judd 5477</italic>).</p></caption><graphic xmlns:xlink="http://www.w3.org/1999/xlink" xlink:href="phytokeys-072-001-g010.jpg" position="float" orientation="portrait" xlink:type="simple" id="oo_106463.jpg"/></fig><fig id="F11" position="float" orientation="portrait"><label>Figure 11.</label><caption><p>Distribution of <italic><tp:taxon-name><tp:taxon-name-part taxon-name-part-type="genus">Miconia</tp:taxon-name-part> <tp:taxon-name-part taxon-name-part-type="species">asperifolia</tp:taxon-name-part></tp:taxon-name></italic> (open stars), <italic><tp:taxon-name><tp:taxon-name-part taxon-name-part-type="genus">Miconia</tp:taxon-name-part> <tp:taxon-name-part taxon-name-part-type="species">hybophylla</tp:taxon-name-part></tp:taxon-name></italic> (closed star), <italic><tp:taxon-name><tp:taxon-name-part taxon-name-part-type="genus">Miconia</tp:taxon-name-part> <tp:taxon-name-part taxon-name-part-type="species">argentimuricata</tp:taxon-name-part></tp:taxon-name></italic> (closed circles), and <italic><tp:taxon-name><tp:taxon-name-part taxon-name-part-type="genus">Miconia</tp:taxon-name-part> <tp:taxon-name-part taxon-name-part-type="species">bullotricha</tp:taxon-name-part></tp:taxon-name></italic> (open circles).</p></caption><graphic xmlns:xlink="http://www.w3.org/1999/xlink" xlink:href="phytokeys-072-001-g011.jpg" position="float" orientation="portrait" xlink:type="simple" id="oo_106464.jpg"/></fig></tp:treatment-sec></tp:taxon-treatment>
