# Supplementary material for: Revision of the Lima clade (Miconia sect. Lima, Miconieae, Melastomataceae) of the Greater Antilles
Source: PhytoKeys. 2016 Oct 13;(72):1–99. doi: 10.3897/phytokeys.72.9355 (PMC5088698; doi:10.3897/phytokeys.72.9355)
Supplement: XML Treatment for Miconia granulata [file phytokeys.72.9355-treatment9.xml]

<!DOCTYPE tp:taxon-treatment
  PUBLIC "-//TaxonX//DTD Taxonomic Treatment Publishing DTD v0 20100105//EN" "tax-treatment-NSO.dtd">
<tp:taxon-treatment xmlns:tp="http://www.plazi.org/taxpub"><tp:treatment-meta><kwd-group><label>Taxon classification</label><kwd><named-content content-type="kingdom">Plantae</named-content></kwd><kwd><named-content content-type="order">Myrtales</named-content></kwd><kwd><named-content content-type="family">Melastomataceae</named-content></kwd></kwd-group><mixed-citation publication-type="journal"><person-group><name><surname>Majure</surname><given-names>Lucas C.</given-names></name><name><surname>Bécquer</surname><given-names>Eldis R.</given-names></name><name><surname>Judd</surname><given-names>Walter S.</given-names></name></person-group><article-title>Revision of the <italic><tp:taxon-name><tp:taxon-name-part taxon-name-part-type="section">Lima</tp:taxon-name-part></tp:taxon-name></italic> clade (<tp:taxon-name><tp:taxon-name-part taxon-name-part-type="genus">Miconia</tp:taxon-name-part> <tp:taxon-name-part taxon-name-part-type="infraspecific-rank">sect.</tp:taxon-name-part> <tp:taxon-name-part taxon-name-part-type="section">Lima</tp:taxon-name-part></tp:taxon-name>, <tp:taxon-name><tp:taxon-name-part taxon-name-part-type="tribe">Miconieae</tp:taxon-name-part></tp:taxon-name>, <tp:taxon-name><tp:taxon-name-part taxon-name-part-type="family">Melastomataceae</tp:taxon-name-part></tp:taxon-name>) of the Greater Antilles</article-title><source>PhytoKeys</source><day>13</day><month>10</month><year>2016</year><volume>2016</volume><issue>72</issue><fpage>1</fpage><lpage>99</lpage><pub-id pub-id-type="doi">10.3897/phytokeys.72.9355</pub-id></mixed-citation></tp:treatment-meta><tp:nomenclature><label>8.</label><tp:taxon-name>
              <tp:taxon-name-part taxon-name-part-type="genus">Miconia</tp:taxon-name-part>
              <tp:taxon-name-part taxon-name-part-type="species">granulata</tp:taxon-name-part>
            </tp:taxon-name><tp:taxon-authority>(Urb.) Majure &amp; Judd, J. Bot. Res. Inst. Texas. 7: 268. 2013.</tp:taxon-authority><xref ref-type="fig" rid="F7">Figs 7A–E</xref><xref ref-type="fig" rid="F9">, 9K–P</xref><!--PageBreak--><tp:nomenclature-citation-list><tp:nomenclature-citation><tp:taxon-name>
                  <tp:taxon-name-part taxon-name-part-type="genus">Ossaea</tp:taxon-name-part> <tp:taxon-name-part taxon-name-part-type="species">granulata</tp:taxon-name-part></tp:taxon-name><comment>Urb., Symb. Antill. (Urban) 9(1): 125. 1923. Type: CUBA. Provincia Oriente [Guantánamo], Baracoa at Minas de Yberia (pr. Taco Bay) in “charrascales,” 800 m, 7–8 Dec 1914, <italic>E.L. Ekman 3789</italic> (lectotype: S! [S05-3777], designated here; isolectotype: <named-content xmlns:xlink="http://www.w3.org/1999/xlink" content-type="dwc:institutional_code" xlink:type="simple">NY</named-content>! [NY00099690]). </comment></tp:nomenclature-citation></tp:nomenclature-citation-list></tp:nomenclature><tp:treatment-sec sec-type="material" id="SECID0EA4AK"><title>Type.</title><p>Based on <italic><tp:taxon-name><tp:taxon-name-part taxon-name-part-type="genus">Ossaea</tp:taxon-name-part> <tp:taxon-name-part taxon-name-part-type="species">granulata</tp:taxon-name-part></tp:taxon-name></italic> Urb.</p></tp:treatment-sec><tp:treatment-sec sec-type="description" id="SECID0EQ4AK"><title>Description.</title><p>Evergreen shrub, to 2 m tall; young stems round in cross section, purplish, not ridged, the internodes 0.7–5.5 cm long, stem indumentum of granulate hairs (dorsi-ventrally compressed bulla-based hairs) to 0.2 mm long, these spreading; nodal line present but inconspicuous, composed of larger granulate hairs than those of the internodes. Leaves opposite, decussate, narrowly ovate to narrowly elliptic, 2.5–9.4 × 1–2.8 cm, slightly to moderately anisophyllous, apex long acute to slightly acuminate, base acute, venation acrodromous, 3-veined, the midvein and 1 pair of arching secondary veins, secondary veins only occasionally intramarginal, suprabasal or basal, produced 0.5–5.1 mm from leaf base, positioned 0.5–2.7 mm in from margin at widest point of blade, tertiary veins percurrent, more or less perpendicular to midvein, 1.1–2.8 mm apart at midleaf, intertertiary veins present, tertiary veins only rarely joined by quaternary veins; adaxial leaf surface covered in bulla-based hairs, these dorsi-ventrally compressed, widest hair bases to 0.8 mm, young leaf adaxial surface producing long-stemmed, clavate-dentritic hairs along the primary, secondary, and tertiary <!--PageBreak-->veins from between the bulla-based hairs, sessile, glandular hairs absent; abaxial leaf surface covered in sparse, bulla-based hairs, these strongly dorsi-ventrally compressed and inconspicuous, those along the primary, secondary, and tertiary veins larger than hairs produced throughout the lamina, the lamina clearly visible, with a series of pits resulting from depressions of the bulla-based hairs produced from the upper leaf surface, sessile, glandular hairs absent; petioles 0.3–1.3 cm long, covered in granulate, bulla-based hairs on both surfaces. Inflorescences terminal, 12–&gt;30 flowered, flowers produced in cymose clusters, 1.2–2.7 × 2.5–3 cm, the peduncle 0.1–1.9 cm long, proximal inflorescence branches 4–10.1 mm long; bracts oblong to ovate, 0.4–1.3 mm long; bracteoles ovate, 0.4–0.5 × 0.2–0.4 mm, covered in granulate bulla-based hairs. Flowers 4-merous, with pedicels to 0.1–1 mm long; hypanthium 1.8–2.3 mm long, globose, strongly 4-lobed, constricted below the torus, free portion of the hypanthium 0.5–0.6 mm long, abaxial surface covered in granulate bulla-based hairs to 0.1 mm long, and sessile, glandular hairs near the bases of the bulla-based hairs; adaxial surface (i.e., free portion) covered in granulate, bulla-based hairs; calyx teeth 0.5–1.4 × 0.3–0.6 mm, ascending or spreading, covered in bulla-based hairs; calyx lobes more or less triangular, apices acute, 0.2–0.6 × 1.2–1.5 mm, covered in bulla-based hairs abaxially and sessile, sparse, glandular hairs adaxially; calyx tube not tearing, 0.3–0.4 mm long with bulla-based hairs abaxially and sessile, glandular hairs adaxially; petals white, narrowly ovate, 2.5–3.2 × 1.3–1.5 mm, apex acute, with one slightly bulla-based hair produced abaxially, just below the apex, to 0.2 mm long; stamens 8; filaments 1.1–1.2 mm long, glabrous, anthers 1.25–1.3 mm long, yellow, with one dorsally oriented pore, anther thecae 1.1–1.2 mm long, anthers with a dorso-basal appendage 0.1–0.15 mm long; style 3.1–3.2 mm long, glabrous, notably or only slight dilated just below the apex, collar absent, crown of very short, bulla-based hairs slighty longer than surrounding hairs of the ovary, stigma punctate; ovary 0.9–1.4 × 1.7–2.4 mm, apex with bulla-based hairs, except for the linear or elongate-triangular hairs forming crown, placentation axile with deeply intruded placenta, 4-locular; berries globose, 4-lobed, purple-black at maturity, ca. 4 mm long (including calyx tube), 4 mm wide, seeds 0.5 mm long, obpyramidal, often falcate, testa smooth, light brown, raphe dark brown, smooth, extending the length of the seed.</p></tp:treatment-sec><tp:treatment-sec sec-type="phenology" id="SECID0EY4AK"><title>Phenology.</title><p>This species has been collected in bud in August, in flower and mature fruit in November, immature fruit in December, as well as mature fruit in April.</p></tp:treatment-sec><tp:treatment-sec sec-type="distribution" id="SECID0E44AK"><title>Distribution</title><p>(Fig. <xref ref-type="fig" rid="F8">8</xref>). <italic><tp:taxon-name><tp:taxon-name-part taxon-name-part-type="genus">Miconia</tp:taxon-name-part> <tp:taxon-name-part taxon-name-part-type="species">granulata</tp:taxon-name-part></tp:taxon-name></italic> is restricted to the northern portion of eastern Cuba in the Guantánamo and Holguín provinces in the areas with moderate elevation, from Baracoa to Moa.</p></tp:treatment-sec><tp:treatment-sec sec-type="ecology" id="SECID0ER5AK"><title>Ecology.</title><p>
              <italic><tp:taxon-name><tp:taxon-name-part taxon-name-part-type="genus">Miconia</tp:taxon-name-part> <tp:taxon-name-part taxon-name-part-type="species">granulata</tp:taxon-name-part></tp:taxon-name></italic> occurs in “charrascales”, more or less thorny, xerophytic scrub and semidry montane rainforest on serpentine soils, from 100 to roughly 800 m in elevation. Associated melastome species are <italic><tp:taxon-name><tp:taxon-name-part taxon-name-part-type="genus">Miconia</tp:taxon-name-part> <tp:taxon-name-part taxon-name-part-type="species">walterjuddii</tp:taxon-name-part></tp:taxon-name></italic>, <italic><tp:taxon-name><tp:taxon-name-part taxon-name-part-type="genus">Ossaea</tp:taxon-name-part> <tp:taxon-name-part taxon-name-part-type="species">rufescens</tp:taxon-name-part></tp:taxon-name></italic> (Griseb.) C.Wright, <italic><tp:taxon-name><tp:taxon-name-part taxon-name-part-type="genus">Meriania</tp:taxon-name-part> <tp:taxon-name-part taxon-name-part-type="species">angustifolia</tp:taxon-name-part></tp:taxon-name></italic> (Cogn.) Carmenate &amp; Michelangeli and <italic><tp:taxon-name><tp:taxon-name-part taxon-name-part-type="genus">Calycogonium</tp:taxon-name-part> <tp:taxon-name-part taxon-name-part-type="species">bissei</tp:taxon-name-part></tp:taxon-name></italic> Bécquer.</p></tp:treatment-sec><tp:treatment-sec sec-type="conservation status" id="SECID0EJABK"><title>Conservation status.</title><p>
              <xref ref-type="bibr" rid="B3">Bécquer (2007)</xref> considered <italic><tp:taxon-name><tp:taxon-name-part taxon-name-part-type="genus">Miconia</tp:taxon-name-part> <tp:taxon-name-part taxon-name-part-type="species">granulata</tp:taxon-name-part></tp:taxon-name></italic> to be threatened, as it is known from relatively few locations and only occurs in one protected area, <!--PageBreak-->Parque Nacional Alejandro de Humboldt. We propose a preliminary conservation status of Critically Endangered owed to ongoing and future mining practices in the zone where it occurs, as well as the fact that <italic><tp:taxon-name><tp:taxon-name-part taxon-name-part-type="genus">Miconia</tp:taxon-name-part> <tp:taxon-name-part taxon-name-part-type="species">granulata</tp:taxon-name-part></tp:taxon-name></italic> is not an abundant species in any part of its range.</p></tp:treatment-sec><tp:treatment-sec sec-type="discussion" id="SECID0EJBBK"><title>Discussion.</title><p>Based on phylogenetic analyses, <italic><tp:taxon-name><tp:taxon-name-part taxon-name-part-type="genus">Miconia</tp:taxon-name-part> <tp:taxon-name-part taxon-name-part-type="species">granulata</tp:taxon-name-part></tp:taxon-name></italic> is resolved in a clade wtih <italic><tp:taxon-name><tp:taxon-name-part taxon-name-part-type="genus">Miconia</tp:taxon-name-part> <tp:taxon-name-part taxon-name-part-type="species">argentimuricata</tp:taxon-name-part></tp:taxon-name></italic> and <italic><tp:taxon-name><tp:taxon-name-part taxon-name-part-type="genus">Miconia</tp:taxon-name-part> <tp:taxon-name-part taxon-name-part-type="species">asperifolia</tp:taxon-name-part></tp:taxon-name></italic> and is sister to <italic><tp:taxon-name><tp:taxon-name-part taxon-name-part-type="genus">Miconia</tp:taxon-name-part> <tp:taxon-name-part taxon-name-part-type="species">asperifolia</tp:taxon-name-part></tp:taxon-name></italic> (Fig. <xref ref-type="fig" rid="F2">2</xref>), a Jamaican species. It is the only member of this clade with 4-merous flowers and occasionally pendulous inflorescences (Figs <xref ref-type="fig" rid="F7">7B</xref>, <xref ref-type="fig" rid="F9">9K–P</xref>), however, those characters are also shared with <italic><tp:taxon-name><tp:taxon-name-part taxon-name-part-type="genus">Miconia</tp:taxon-name-part> <tp:taxon-name-part taxon-name-part-type="species">bullotricha</tp:taxon-name-part></tp:taxon-name></italic>, which may be closely related to <italic><tp:taxon-name><tp:taxon-name-part taxon-name-part-type="genus">Miconia</tp:taxon-name-part> <tp:taxon-name-part taxon-name-part-type="species">granulata</tp:taxon-name-part></tp:taxon-name></italic> (see below under <italic><tp:taxon-name><tp:taxon-name-part taxon-name-part-type="genus">Miconia</tp:taxon-name-part> <tp:taxon-name-part taxon-name-part-type="species">bullotricha</tp:taxon-name-part></tp:taxon-name></italic>). <italic><tp:taxon-name><tp:taxon-name-part taxon-name-part-type="genus">Miconia</tp:taxon-name-part> <tp:taxon-name-part taxon-name-part-type="species">granulata</tp:taxon-name-part></tp:taxon-name></italic> also has very poorly developed bulla-based hairs on the upper leaf surface, as compared to its closest relatives (Fig. <xref ref-type="fig" rid="F9">9 K, P</xref>).</p></tp:treatment-sec><tp:treatment-sec sec-type="material" id="SECID0EPEBK"><title>Specimens examined.</title><p>
              <bold>CUBA: Guantánamo.</bold> Alto entre loma del Mirador y loma de Buena Vista, 500 msm, 6 Aug 1975, <italic>Álvarez &amp; al. HFC-27126</italic> (B, <named-content xmlns:xlink="http://www.w3.org/1999/xlink" content-type="dwc:institutional_code" xlink:type="simple">HAJB</named-content>, <named-content xmlns:xlink="http://www.w3.org/1999/xlink" content-type="dwc:institutional_code" xlink:type="simple">JE</named-content>); IBID <italic>HFC-27130</italic> (<named-content xmlns:xlink="http://www.w3.org/1999/xlink" content-type="dwc:institutional_code" xlink:type="simple">HAJB</named-content>); falda suroeste de la Loma del Mirador, 500 msm, 9 Aug 1975, <italic>Álvarez &amp; al. HFC-27212</italic> (B, <named-content xmlns:xlink="http://www.w3.org/1999/xlink" content-type="dwc:institutional_code" xlink:type="simple">HAC</named-content>, <named-content xmlns:xlink="http://www.w3.org/1999/xlink" content-type="dwc:institutional_code" xlink:type="simple">HAJB</named-content>, <named-content xmlns:xlink="http://www.w3.org/1999/xlink" content-type="dwc:institutional_code" xlink:type="simple">JE</named-content>); Baracoa, Río Báez hacía el campamento los Naranjos, 21 Jan 1977, <italic>Álvarez et al. HFC-33783</italic> (<named-content xmlns:xlink="http://www.w3.org/1999/xlink" content-type="dwc:institutional_code" xlink:type="simple">HAC</named-content>); Aserrío Nuevo Mundo, pluvisilva de montaña 2-4 km al sur del aserrío, 400 msm, Apr 1975, <italic>Areces &amp; al. HFC-25759</italic> (<named-content xmlns:xlink="http://www.w3.org/1999/xlink" content-type="dwc:institutional_code" xlink:type="simple">HAJB</named-content>); Baracoa, loma Los Guineos, 400-500 msm, 12 apr 1986, <italic>Arias &amp; al. HFC-58603</italic> (B, <named-content xmlns:xlink="http://www.w3.org/1999/xlink" content-type="dwc:institutional_code" xlink:type="simple">JE</named-content>); Baracoa, loma Los Guineos, 14 Apr 1986, <italic>Arias &amp; al. HFC-58639</italic> (B, <named-content xmlns:xlink="http://www.w3.org/1999/xlink" content-type="dwc:institutional_code" xlink:type="simple">HAJB</named-content>, <named-content xmlns:xlink="http://www.w3.org/1999/xlink" content-type="dwc:institutional_code" xlink:type="simple">JE</named-content>); IBID <italic>HFC-58700</italic> (B, <named-content xmlns:xlink="http://www.w3.org/1999/xlink" content-type="dwc:institutional_code" xlink:type="simple">HAJB</named-content>, <named-content xmlns:xlink="http://www.w3.org/1999/xlink" content-type="dwc:institutional_code" xlink:type="simple">JE</named-content>); Baracoa: cerca del aserrío Nuevo Mundo, 28 Aug 1971, <italic>Bisse HFC-19585</italic> (<named-content xmlns:xlink="http://www.w3.org/1999/xlink" content-type="dwc:institutional_code" xlink:type="simple">HAJB</named-content>, <named-content xmlns:xlink="http://www.w3.org/1999/xlink" content-type="dwc:institutional_code" xlink:type="simple">JE</named-content>); Baracoa: Pluvisilva al sur de la loma del Yunque, 300-400 msm, 9-10 Feb 1972, <italic>Bisse HFC-21469</italic> (<named-content xmlns:xlink="http://www.w3.org/1999/xlink" content-type="dwc:institutional_code" xlink:type="simple">HAJB</named-content>, <named-content xmlns:xlink="http://www.w3.org/1999/xlink" content-type="dwc:institutional_code" xlink:type="simple">JE</named-content>); Baracoa: valle al noroeste del Yunque de Baracoa, Feb 1968, <italic>Bisse &amp; Köhler HFC-5211</italic> (<named-content xmlns:xlink="http://www.w3.org/1999/xlink" content-type="dwc:institutional_code" xlink:type="simple">HAJB</named-content>, <named-content xmlns:xlink="http://www.w3.org/1999/xlink" content-type="dwc:institutional_code" xlink:type="simple">JE</named-content>); Baracoa: subida a la Mina Iberia, 300-700 msm, Mar 1968, <italic>Bisse &amp; Köhler HFC-6162</italic> (<named-content xmlns:xlink="http://www.w3.org/1999/xlink" content-type="dwc:institutional_code" xlink:type="simple">HAJB</named-content>, <named-content xmlns:xlink="http://www.w3.org/1999/xlink" content-type="dwc:institutional_code" xlink:type="simple">JE</named-content>); Baracoa: pluviosilva al sur de la Loma del Yunque, 300-400 msm, Jun 1967, <italic>Bisse &amp; Rojas HFC-2725</italic> (<named-content xmlns:xlink="http://www.w3.org/1999/xlink" content-type="dwc:institutional_code" xlink:type="simple">HAJB</named-content>, <named-content xmlns:xlink="http://www.w3.org/1999/xlink" content-type="dwc:institutional_code" xlink:type="simple">JE</named-content>); Baracoa. Camino de Los Naranjos a la Loma de Buenavista, 21 Jan 1977, <italic>Bisse &amp; al HFC-33783</italic> (B, <named-content xmlns:xlink="http://www.w3.org/1999/xlink" content-type="dwc:institutional_code" xlink:type="simple">HAC</named-content>, <named-content xmlns:xlink="http://www.w3.org/1999/xlink" content-type="dwc:institutional_code" xlink:type="simple">HAJB</named-content>, <named-content xmlns:xlink="http://www.w3.org/1999/xlink" content-type="dwc:institutional_code" xlink:type="simple">JE</named-content>); <bold>Holguín.</bold> Moa, Monte La Breña, Oriente, 5 Nov 1945, <italic>Acuña 13288</italic> (<named-content xmlns:xlink="http://www.w3.org/1999/xlink" content-type="dwc:institutional_code" xlink:type="simple">HAC</named-content>, <named-content xmlns:xlink="http://www.w3.org/1999/xlink" content-type="dwc:institutional_code" xlink:type="simple">HAJB</named-content>, <named-content xmlns:xlink="http://www.w3.org/1999/xlink" content-type="dwc:institutional_code" xlink:type="simple">NY</named-content>); Moa. Pluviosilva Km 8-10 del camino de La Melba, 100 msm, 1 May 1980, <italic>Álvarez &amp; al. HFC-42557</italic> (B, <named-content xmlns:xlink="http://www.w3.org/1999/xlink" content-type="dwc:institutional_code" xlink:type="simple">HAJB</named-content>, <named-content xmlns:xlink="http://www.w3.org/1999/xlink" content-type="dwc:institutional_code" xlink:type="simple">JE</named-content>); Moa. Piloto, 6 May 1973, <italic>Álvarez &amp; Berazaín HFC-24386</italic> (<named-content xmlns:xlink="http://www.w3.org/1999/xlink" content-type="dwc:institutional_code" xlink:type="simple">HAJB</named-content>); Moa, camino a La Melba, entre el km 10 y el arroyo Las Comadres, 27 Apr 2004, <italic>Bécquer HFC-82266</italic> (<named-content xmlns:xlink="http://www.w3.org/1999/xlink" content-type="dwc:institutional_code" xlink:type="simple">FLAS</named-content>, <named-content xmlns:xlink="http://www.w3.org/1999/xlink" content-type="dwc:institutional_code" xlink:type="simple">HAJB</named-content>, <named-content xmlns:xlink="http://www.w3.org/1999/xlink" content-type="dwc:institutional_code" xlink:type="simple">NY</named-content>); Moa. En el camino del aserrío La Melba, 20 Jan 1988, <italic>Berazaín &amp; al. HFC-63314</italic> (<named-content xmlns:xlink="http://www.w3.org/1999/xlink" content-type="dwc:institutional_code" xlink:type="simple">HAJB</named-content>); Moa: Cayo Probado, orillas de las cabezas del Río Jiguani, 3 Apr 1972, <italic>Bisse &amp; Berazaín HFC-21871</italic> (<named-content xmlns:xlink="http://www.w3.org/1999/xlink" content-type="dwc:institutional_code" xlink:type="simple">HAJB</named-content>, <named-content xmlns:xlink="http://www.w3.org/1999/xlink" content-type="dwc:institutional_code" xlink:type="simple">JE</named-content>); Moa, charrascales en el altiplano de la Sierra de Moa, Mar 1968, <italic>Bisse &amp; Köhler HFC-6739</italic> (<named-content xmlns:xlink="http://www.w3.org/1999/xlink" content-type="dwc:institutional_code" xlink:type="simple">HAJB</named-content>, <named-content xmlns:xlink="http://www.w3.org/1999/xlink" content-type="dwc:institutional_code" xlink:type="simple">JE</named-content>); Moa: La Melba, falda este de la Sierra de Moa, 800-1000 msm, 23 Dec 1968, <italic>Bisse &amp; Lippold HFC-11454</italic> (<named-content xmlns:xlink="http://www.w3.org/1999/xlink" content-type="dwc:institutional_code" xlink:type="simple">HAJB</named-content>, <named-content xmlns:xlink="http://www.w3.org/1999/xlink" content-type="dwc:institutional_code" xlink:type="simple">JE</named-content>); Moa: La Melba, pluviosilva de montaña cerca del aserrío, 500 msm, 22 Dec 1968, <italic>Bisse &amp; Lippold HFC-11630</italic> (<named-content xmlns:xlink="http://www.w3.org/1999/xlink" content-type="dwc:institutional_code" xlink:type="simple">HAJB</named-content>, <named-content xmlns:xlink="http://www.w3.org/1999/xlink" content-type="dwc:institutional_code" xlink:type="simple">JE</named-content>); Moa: La Melba, charrascal cerca del aserrío, 400-500 msm, 22 Dec 1968, <italic>Bisse &amp; Lippold HFC-11640</italic> (<named-content xmlns:xlink="http://www.w3.org/1999/xlink" content-type="dwc:institutional_code" xlink:type="simple">HAJB</named-content>, <named-content xmlns:xlink="http://www.w3.org/1999/xlink" content-type="dwc:institutional_code" xlink:type="simple">JE</named-content>); Moa: charrascales en el altiplano de la Sierra de Moa, 600-900 msm, 7 Jan 1969, <italic>Bisse &amp; Lippold HFC-11903</italic> (<named-content xmlns:xlink="http://www.w3.org/1999/xlink" content-type="dwc:institutional_code" xlink:type="simple">HAJB</named-content>, <named-content xmlns:xlink="http://www.w3.org/1999/xlink" content-type="dwc:institutional_code" xlink:type="simple">JE</named-content>); La Melba, charrascal cerca del aserrío, 400-500 msm, Jun 1967, <italic>Bisse &amp; Rojas HFC-3242</italic> (<named-content xmlns:xlink="http://www.w3.org/1999/xlink" content-type="dwc:institutional_code" xlink:type="simple">HAJB</named-content>, <named-content xmlns:xlink="http://www.w3.org/1999/xlink" content-type="dwc:institutional_code" xlink:type="simple">JE</named-content>); Alto de la Iberia, 700 m, 23 <!--PageBreak-->Mar 1970, <italic>Borhidi et al. 121/8</italic> (<named-content xmlns:xlink="http://www.w3.org/1999/xlink" content-type="dwc:institutional_code" xlink:type="simple">HAC</named-content>); Monte Breña, Moa, Aug 1945, <italic>Clemente et al. 4705</italic> (<named-content xmlns:xlink="http://www.w3.org/1999/xlink" content-type="dwc:institutional_code" xlink:type="simple">HAC</named-content>); La Breña Woods, Moa region, Oriente, 1 Aug 1945, <italic>León <named-content xmlns:xlink="http://www.w3.org/1999/xlink" content-type="dwc:institutional_code" xlink:type="simple">LS</named-content>-22577</italic> (<named-content xmlns:xlink="http://www.w3.org/1999/xlink" content-type="dwc:institutional_code" xlink:type="simple">HAC</named-content>, <named-content xmlns:xlink="http://www.w3.org/1999/xlink" content-type="dwc:institutional_code" xlink:type="simple">IJ</named-content>, <named-content xmlns:xlink="http://www.w3.org/1999/xlink" content-type="dwc:institutional_code" xlink:type="simple">NY</named-content>); La Breña woods, Moa, 1 Aug 1945, <italic>León <named-content xmlns:xlink="http://www.w3.org/1999/xlink" content-type="dwc:institutional_code" xlink:type="simple">LS</named-content>-22594</italic> (<named-content xmlns:xlink="http://www.w3.org/1999/xlink" content-type="dwc:institutional_code" xlink:type="simple">GH</named-content>, <named-content xmlns:xlink="http://www.w3.org/1999/xlink" content-type="dwc:institutional_code" xlink:type="simple">HAC</named-content>, <named-content xmlns:xlink="http://www.w3.org/1999/xlink" content-type="dwc:institutional_code" xlink:type="simple">NY</named-content>); Moa, Parque Nacional Alejandro de Humboldt, carretera a La Melba, km 28, 14 Nov 2013, <italic>Michelangeli et al. 2265</italic> (<named-content xmlns:xlink="http://www.w3.org/1999/xlink" content-type="dwc:institutional_code" xlink:type="simple">NY</named-content>); Moa, Parque Nacional Alejandro de Humboldt, carretera a La Melba, km 16–18, 15 Nov 2013, <italic>Michelangeli et al. 2269</italic> (<named-content xmlns:xlink="http://www.w3.org/1999/xlink" content-type="dwc:institutional_code" xlink:type="simple">NY</named-content>); Moa-Baracoa, Nov 1965, <italic>Yeno 1088</italic> (<named-content xmlns:xlink="http://www.w3.org/1999/xlink" content-type="dwc:institutional_code" xlink:type="simple">HAC</named-content>).</p></tp:treatment-sec><tp:treatment-sec><!--Section generated to contain objects referenced in tp:taxon-treatment.--><fig id="F7" position="float" orientation="portrait"><label>Figure 7.</label><caption><p>Illustration of <italic><tp:taxon-name><tp:taxon-name-part taxon-name-part-type="genus">Miconia</tp:taxon-name-part> <tp:taxon-name-part taxon-name-part-type="species">granulata</tp:taxon-name-part></tp:taxon-name></italic> (<bold>A–E</bold>) and <italic><tp:taxon-name><tp:taxon-name-part taxon-name-part-type="genus">Miconia</tp:taxon-name-part> <tp:taxon-name-part taxon-name-part-type="species">norlindii</tp:taxon-name-part></tp:taxon-name></italic> (<bold>F–H</bold>). <bold>A</bold> Habit of <italic><tp:taxon-name><tp:taxon-name-part taxon-name-part-type="genus">Miconia</tp:taxon-name-part> <tp:taxon-name-part taxon-name-part-type="species">granulata</tp:taxon-name-part></tp:taxon-name></italic> from the type specimen (<italic>Ekman 3789</italic>) <bold>B</bold> flower <bold>C</bold> stamen <bold>D</bold> fruit longitudinal section <bold>E</bold> fruit cross section (all from <italic>Acuña 13288</italic>) <bold>F</bold> flower of <italic><tp:taxon-name><tp:taxon-name-part taxon-name-part-type="genus">Miconia</tp:taxon-name-part> <tp:taxon-name-part taxon-name-part-type="species">norlindii</tp:taxon-name-part></tp:taxon-name></italic> (<italic>Pipoly 24478</italic>) <bold>G</bold> petal (<italic>Pipoly 24478</italic>), and <bold>H</bold> seed (<italic>Clemente NSC-5814</italic>).</p></caption><graphic xmlns:xlink="http://www.w3.org/1999/xlink" xlink:href="phytokeys-072-001-g007.jpg" position="float" orientation="portrait" xlink:type="simple" id="oo_106459.jpg"/></fig><fig id="F9" position="float" orientation="portrait"><label>Figure 9.</label><caption><p>Photographs of <italic><tp:taxon-name><tp:taxon-name-part taxon-name-part-type="genus">Miconia</tp:taxon-name-part> <tp:taxon-name-part taxon-name-part-type="species">jashaferi</tp:taxon-name-part></tp:taxon-name></italic> (<bold>A–D</bold>), <italic><tp:taxon-name><tp:taxon-name-part taxon-name-part-type="genus">Miconia</tp:taxon-name-part> <tp:taxon-name-part taxon-name-part-type="species">norlindii</tp:taxon-name-part></tp:taxon-name></italic> (<bold>E–J</bold>), and <italic><tp:taxon-name><tp:taxon-name-part taxon-name-part-type="genus">Miconia</tp:taxon-name-part> <tp:taxon-name-part taxon-name-part-type="species">granulata</tp:taxon-name-part></tp:taxon-name></italic> (<bold>K–P</bold>). <bold>A</bold> Abaxial leaf surface <bold>B</bold> habit of <italic><tp:taxon-name><tp:taxon-name-part taxon-name-part-type="genus">Miconia</tp:taxon-name-part> <tp:taxon-name-part taxon-name-part-type="species">jashaferi</tp:taxon-name-part></tp:taxon-name></italic> showing pendant infloresence <bold>C</bold> close-up of immature fruit showing long clayx lobes <bold>D</bold> adaxial leaf surface (all from <italic>Michelangeli 2284</italic>) <bold>E</bold> habit of <italic><tp:taxon-name><tp:taxon-name-part taxon-name-part-type="genus">Miconia</tp:taxon-name-part> <tp:taxon-name-part taxon-name-part-type="species">norlindii</tp:taxon-name-part></tp:taxon-name></italic> <bold>F</bold> close-up of flower, side view <bold>G</bold> close-up of flower, frontal view <bold>H</bold> close-up of infloresence (all from <italic>Michelangeli 2213</italic>) <bold>I</bold> mature fruit (<italic>Bécquer s.n.</italic>) <bold>J</bold> leaf abaxial surface (<italic>Michelangeli 2213</italic>) <bold>K</bold> habit of <italic><tp:taxon-name><tp:taxon-name-part taxon-name-part-type="genus">Miconia</tp:taxon-name-part> <tp:taxon-name-part taxon-name-part-type="species">granulata</tp:taxon-name-part></tp:taxon-name></italic> (<italic>Bécquer HFC-82266</italic>) <bold>L</bold> close-up of flower (<italic>Michelangeli 2269</italic>) <bold>M</bold> leaf abaxial surface, showing purple primary vein (<italic>Michelangeli 2265</italic>) <bold>N</bold> mature fruit (<italic>Michelangeli 2269</italic>) <bold>O</bold> close-up of branch of inflorescence (<italic>Michelangeli 2269</italic>) <bold>P</bold> leaf adaxial surface showing reduced bulla-based hairs (<italic>Michelangeli 2265</italic>). Photos <bold>I</bold> &amp; <bold>K</bold> taken by E. Bécquer and <bold>A–H</bold>, <bold>J</bold>, &amp; <bold>L–P</bold> by F. Michelangeli.</p></caption><graphic xmlns:xlink="http://www.w3.org/1999/xlink" xlink:href="phytokeys-072-001-g009.jpg" position="float" orientation="portrait" xlink:type="simple" id="oo_106461.jpg"/></fig><fig id="F8" position="float" orientation="portrait"><label>Figure 8.</label><caption><p>Distribution of <italic><tp:taxon-name><tp:taxon-name-part taxon-name-part-type="genus">Miconia</tp:taxon-name-part> <tp:taxon-name-part taxon-name-part-type="species">norlindii</tp:taxon-name-part></tp:taxon-name></italic> (closed circles) and <italic><tp:taxon-name><tp:taxon-name-part taxon-name-part-type="genus">Miconia</tp:taxon-name-part> <tp:taxon-name-part taxon-name-part-type="species">granulata</tp:taxon-name-part></tp:taxon-name></italic> (open circles).</p></caption><graphic xmlns:xlink="http://www.w3.org/1999/xlink" xlink:href="phytokeys-072-001-g008.jpg" position="float" orientation="portrait" xlink:type="simple" id="oo_106460.jpg"/></fig><fig id="F2" position="float" orientation="portrait"><label>Figure 2.</label><caption><p>Maximum Parsimony 50% majority rule phylogeny of selected members of the <italic><tp:taxon-name><tp:taxon-name-part taxon-name-part-type="section">Lima</tp:taxon-name-part></tp:taxon-name></italic>, <italic><tp:taxon-name><tp:taxon-name-part taxon-name-part-type="genus">Calycopteris</tp:taxon-name-part></tp:taxon-name></italic>, <italic><tp:taxon-name><tp:taxon-name-part taxon-name-part-type="genus">Calycodomatia</tp:taxon-name-part></tp:taxon-name></italic>, <italic><tp:taxon-name><tp:taxon-name-part taxon-name-part-type="genus">Pseudolima</tp:taxon-name-part></tp:taxon-name></italic>, and <italic><tp:taxon-name><tp:taxon-name-part taxon-name-part-type="genus">Paralima</tp:taxon-name-part></tp:taxon-name></italic> clades (modified from <xref ref-type="bibr" rid="B44">Majure et al. 2015</xref>). <italic><tp:taxon-name><tp:taxon-name-part taxon-name-part-type="genus">Miconia</tp:taxon-name-part> <tp:taxon-name-part taxon-name-part-type="species">umbellata</tp:taxon-name-part></tp:taxon-name></italic> and <italic><tp:taxon-name><tp:taxon-name-part taxon-name-part-type="genus">Miconia</tp:taxon-name-part> <tp:taxon-name-part taxon-name-part-type="species">blancheana</tp:taxon-name-part></tp:taxon-name></italic> were used as outgroup taxa. Bootstrap values from both maximum parsimony/maximum likelihood analyses are given above branches.</p></caption><graphic xmlns:xlink="http://www.w3.org/1999/xlink" xlink:href="phytokeys-072-001-g002.jpg" position="float" orientation="portrait" xlink:type="simple" id="oo_106453.jpg"/></fig></tp:treatment-sec><ref-list><ref id="B3"><mixed-citation xmlns:xlink="http://www.w3.org/1999/xlink" xlink:type="simple">
          <person-group><name name-style="western"><surname>Bécquer</surname><given-names>ER</given-names></name></person-group> (<year>2007</year>) <article-title><tp:taxon-name><tp:taxon-name-part taxon-name-part-type="family">Melastomataceae</tp:taxon-name-part></tp:taxon-name>.</article-title> In: <person-group><name name-style="western"><surname>González-Torres</surname><given-names>LR</given-names></name><name name-style="western"><surname>Leiva Sánchez</surname><given-names>AT</given-names></name><name name-style="western"><surname>Rankín Rodríguez</surname><given-names>R</given-names></name><name name-style="western"><surname>Palmarola Bejerano</surname><given-names>A</given-names></name></person-group> (<role>Eds</role>) <issue-title>Categorización preliminar de taxones de la flora de Cuba (Editorial Feijóo).</issue-title> <source>Jardín Botánico Nacional, La Habana</source>, <fpage>34</fpage>–<lpage>47</lpage>.</mixed-citation></ref><ref id="B44"><mixed-citation xmlns:xlink="http://www.w3.org/1999/xlink" xlink:type="simple">
          <person-group><name name-style="western"><surname>Majure</surname><given-names>LC</given-names></name><name name-style="western"><surname>Neubig</surname><given-names>KM</given-names></name><name name-style="western"><surname>Skean</surname><given-names>Jr JD</given-names></name><name name-style="western"><surname>Bécquer</surname><given-names>ER</given-names></name><name name-style="western"><surname>Judd</surname><given-names>WS</given-names></name></person-group> (<year>2015</year>) <article-title>Evolution of the Sandpaper clade (<italic><tp:taxon-name><tp:taxon-name-part taxon-name-part-type="genus">Miconia</tp:taxon-name-part></tp:taxon-name></italic>, <tp:taxon-name><tp:taxon-name-part taxon-name-part-type="tribe">Miconieae</tp:taxon-name-part></tp:taxon-name>, <tp:taxon-name><tp:taxon-name-part taxon-name-part-type="family">Melastomataceae</tp:taxon-name-part></tp:taxon-name>).</article-title> <source>International Journal of Plant Sciences</source> <volume>176</volume>: <fpage>607</fpage>–<lpage>626</lpage>. doi: <ext-link xlink:type="simple" ext-link-type="doi" xlink:href="10.1086/682148">10.1086/682148</ext-link></mixed-citation></ref></ref-list></tp:taxon-treatment>
