# Supplementary material for: Revision of the Lima clade (Miconia sect. Lima, Miconieae, Melastomataceae) of the Greater Antilles
Source: PhytoKeys. 2016 Oct 13;(72):1–99. doi: 10.3897/phytokeys.72.9355 (PMC5088698; doi:10.3897/phytokeys.72.9355)
Supplement: XML Treatment for Miconia bullotricha [file phytokeys.72.9355-treatment12.xml]

<!DOCTYPE tp:taxon-treatment
  PUBLIC "-//TaxonX//DTD Taxonomic Treatment Publishing DTD v0 20100105//EN" "tax-treatment-NSO.dtd">
<tp:taxon-treatment xmlns:tp="http://www.plazi.org/taxpub"><tp:treatment-meta><kwd-group><label>Taxon classification</label><kwd><named-content content-type="kingdom">Plantae</named-content></kwd><kwd><named-content content-type="order">Myrtales</named-content></kwd><kwd><named-content content-type="family">Melastomataceae</named-content></kwd></kwd-group><mixed-citation publication-type="journal"><person-group><name><surname>Majure</surname><given-names>Lucas C.</given-names></name><name><surname>Bécquer</surname><given-names>Eldis R.</given-names></name><name><surname>Judd</surname><given-names>Walter S.</given-names></name></person-group><article-title>Revision of the <italic><tp:taxon-name><tp:taxon-name-part taxon-name-part-type="section">Lima</tp:taxon-name-part></tp:taxon-name></italic> clade (<tp:taxon-name><tp:taxon-name-part taxon-name-part-type="genus">Miconia</tp:taxon-name-part> <tp:taxon-name-part taxon-name-part-type="infraspecific-rank">sect.</tp:taxon-name-part> <tp:taxon-name-part taxon-name-part-type="section">Lima</tp:taxon-name-part></tp:taxon-name>, <tp:taxon-name><tp:taxon-name-part taxon-name-part-type="tribe">Miconieae</tp:taxon-name-part></tp:taxon-name>, <tp:taxon-name><tp:taxon-name-part taxon-name-part-type="family">Melastomataceae</tp:taxon-name-part></tp:taxon-name>) of the Greater Antilles</article-title><source>PhytoKeys</source><day>13</day><month>10</month><year>2016</year><volume>2016</volume><issue>72</issue><fpage>1</fpage><lpage>99</lpage><pub-id pub-id-type="doi">10.3897/phytokeys.72.9355</pub-id></mixed-citation></tp:treatment-meta><tp:nomenclature><label>11.</label><tp:taxon-name>
              <tp:taxon-name-part taxon-name-part-type="genus">Miconia</tp:taxon-name-part>
              <tp:taxon-name-part taxon-name-part-type="species">bullotricha</tp:taxon-name-part>
            </tp:taxon-name><tp:taxon-authority>Bécquer &amp; Majure, PhytoKeys 33: 65. 2014.</tp:taxon-authority><xref ref-type="fig" rid="F16">Fig. 16</xref></tp:nomenclature><tp:treatment-sec sec-type="material" id="SECID0EW6CK"><title>Type.</title><p>CUBA. Prov. Guantánamo: Palenque. Bernardo. Sierra del Frijol, loma Bernardo, 800–900 m, 21 May 1983, <italic>J. Bisse, C. Beurton, H. Dietrich, J. Gutiérrez, L. Lepper, R. Dolmus, E. Köhler, R. Rankin, I. Arias, HFC-49930</italic> (holotype: <named-content xmlns:xlink="http://www.w3.org/1999/xlink" content-type="dwc:institutional_code" xlink:type="simple">HAJB</named-content>! [HAJBG000701]; isotypes: B! [B100362845], <named-content xmlns:xlink="http://www.w3.org/1999/xlink" content-type="dwc:institutional_code" xlink:type="simple">HAJB</named-content>! [HAJBG000700], <named-content xmlns:xlink="http://www.w3.org/1999/xlink" content-type="dwc:institutional_code" xlink:type="simple">JE</named-content>! [JE00022358], <named-content xmlns:xlink="http://www.w3.org/1999/xlink" content-type="dwc:institutional_code" xlink:type="simple">NY</named-content>! [NY01796819]).</p></tp:treatment-sec><tp:treatment-sec sec-type="description" id="SECID0EOADK"><title>Description.</title><p>Evergreen shrub (height unknown); stems round in cross section, not ridged, the internodes 1.1–2.4 cm long; stems densely covered in bulla-based hairs with strongly to narrowly dilated bases, to 0.3 mm long, the hairs spreading to descending with apices recurved upwards, young stem hairs often dark purple in color; nodal line inconspicuous, present. Leaves opposite, decussate, elliptic to ovate-elliptic, often slightly falcate, 4.2–6 × 1–2.2 cm, often slightly anisophyllous, yellowish when dried; apex narrowly acute; base rounded to broadly cuneate or abruptly cuneate; margin revolute, dentate, the dentations obscure, each covered in one large, bulla-based hair, venation acrodromous, 3 (–5)-veined, 1 primary vein and 1 (rarely 2) pairs of suprabasal secondary veins, often asymmetrical at union with midvein, produced 2–6 mm from the leaf base, positioned 0.7–3 mm in from margin at widest part of blade, the tertiary veins percurrent, more or less perpendicular to midvein, 2–3 mm apart at mid-leaf, intertertiary veins present, often joined by quaternary veins; adaxial leaf surface with primary and secondary veins impressed, tertiary veins flat to slightly impressed, remaining veins flat, abaxial surface with primary, secondary and tertiary veins raised, the higher order veins more or less flat to slightly raised (i.e., clearly visible to more or less obscure); adaxial leaf surface completely covered in erect bulla-based hairs, these fully expanded at the base, thus the lamina obscured, widest hair bases to 1.5 mm wide, hair apices acute to truncate, sometimes slightly recurved toward the leaf margin, sessile, glandular hairs occurring between the bases of bulla-based hairs; abaxial leaf surface nearly completely covered with bulla-based hairs with strongly to narrowly dilated bases, the lamina areoles not completely filled, the hairs along the epidermis erect with apices recurved or not, veins completely covered by spreading to erect hairs mostly with narrowly dilated bases and recurved apices, sessile, glandular hairs occurring throughout the lamina, as well as along veins; acarodomatia inconspicuous, of multicellular, linear hairs present in the axils of the primary and secondary, as well as primary and tertiary veins; petiole 5–8 mm long, covered in spreading bulla-based hairs, those of the adaxial surface slightly longer and narrower than those of the abaxial surface and recurved towards to the leaf blade. Inflorescences terminal, well-developed to reduced cymes of 3–13 flowers, 2–3.5 × 1.8–3.4 cm, the peduncle 0.7–1.4 cm long, usually conspicuously reflexed at base, thus the entire inflorescence pendant, the proximal inflorescence branches 0.5–1 cm long; bracts oblong to narrowly ovate, 1.1–2 mm long; bracteoles narrowly ovate, ca. 0.5–0.7 × 0.2–0.3 mm. Flowers 4-merous, pedicels 0–1 mm long. Hypanthium ca. 1.6 × 2.8 mm, globose, slightly constricted below torus, abaxial surface covered in granulate, bulla-based hairs with dilated bases and attenuate to truncate apices, to 0.5 mm long, and sessile, glandular hairs, the free portion of hypanthium 0.5–0.7 mm long, adaxial surface longitudinally ridged and covered by bulla-based hairs; calyx teeth 1.75–2.2 × 0.5 mm, linear and terete, recurved upon maturation, covered in bulla-based hairs; calyx lobes ca. 1 × 1.3 mm, triangular, apices acute, with bulla-based hairs abaxially and sessile, glandular hairs produced adaxially; calyx tube not tearing, ca. 0.4 mm long, with bulla-based hairs abaxially, sessile, glandular hairs adaxially and clavate-<!--PageBreak-->dendritic hairs produced at the apex; petals 4, immature (i.e., only seen in bud), ovate to elliptic, with acute apices, apices with one, slightly bulla-based hair produced subapically, hair to 0.5 mm long; stamens 8 (immature), filaments glabrous, anthers ovate, with a well-developed dorso-basal appendage and one apically-oriented pore (the pore position could be an artifact of level of maturity); style (immature) dilated in the middle, subtended by a short crown of multicellular hairs, these only slightly longer than the surrounding bulla-based hairs on the ovary apex; stigma punctate; ovary ca. 1.4 × 2.4 mm, apex flat, covered <!--PageBreak-->in bulla-based hairs, 4 locular, with axillary placentation, the placenta deeply intruded into locule; berries (immature) globose, ca. 3–3.4 × 3 mm, color at maturity unknown, but probably more or less purple; seeds (immature) 0.2–0.6 mm long, obpyramidal, testa smooth, light brown, raphe extending the length of the seed, dark brown.</p><fig id="F16" position="float" orientation="portrait"><label>Figure 16.</label><caption><p>Illustration of <italic><tp:taxon-name><tp:taxon-name-part taxon-name-part-type="genus">Miconia</tp:taxon-name-part> <tp:taxon-name-part taxon-name-part-type="species">bullotricha</tp:taxon-name-part></tp:taxon-name></italic>. <bold>A</bold> habit <bold>B</bold> close-up of leaf adaxial surface <bold>C</bold> immature stamen <bold>D</bold> style <bold>E</bold> fruit longitudinal section <bold>F</bold> seed (all from <italic>Bisse et al. HFC-49930</italic>). Reproduced with permission from <xref ref-type="bibr" rid="B41">Majure et al. (2014a)</xref>.</p></caption><graphic xmlns:xlink="http://www.w3.org/1999/xlink" xlink:href="phytokeys-072-001-g016.jpg" position="float" orientation="portrait" xlink:type="simple" id="oo_106469.jpg"/></fig></tp:treatment-sec><tp:treatment-sec sec-type="phenology" id="SECID0EBCDK"><title>Phenology.</title><p>Plants with buds and young fruits have been collected in May.</p></tp:treatment-sec><tp:treatment-sec sec-type="distribution" id="SECID0EGCDK"><title>Distribution</title><p>(Fig. <xref ref-type="fig" rid="F11">11</xref>). <italic><tp:taxon-name><tp:taxon-name-part taxon-name-part-type="genus">Miconia</tp:taxon-name-part> <tp:taxon-name-part taxon-name-part-type="species">bullotricha</tp:taxon-name-part></tp:taxon-name></italic> is restricted to the mountains of the Guantánamo province, Cuba.</p></tp:treatment-sec><tp:treatment-sec sec-type="ecology" id="SECID0E1CDK"><title>Ecology.</title><p>
              <italic><tp:taxon-name><tp:taxon-name-part taxon-name-part-type="genus">Miconia</tp:taxon-name-part> <tp:taxon-name-part taxon-name-part-type="species">bullotricha</tp:taxon-name-part></tp:taxon-name></italic> occurs in semi-dry, montane and elfin forest on serpentine soils at elevations of 500–1000 m. Associated melastomes include <italic><tp:taxon-name><tp:taxon-name-part taxon-name-part-type="genus">Calycogonium</tp:taxon-name-part> <tp:taxon-name-part taxon-name-part-type="species">grisebachii</tp:taxon-name-part></tp:taxon-name></italic> Triana, <italic><tp:taxon-name><tp:taxon-name-part taxon-name-part-type="genus">Miconia</tp:taxon-name-part> <tp:taxon-name-part taxon-name-part-type="species">baracoensis</tp:taxon-name-part></tp:taxon-name></italic> Urb. and <italic><tp:taxon-name><tp:taxon-name-part taxon-name-part-type="genus">Miconia</tp:taxon-name-part> <tp:taxon-name-part taxon-name-part-type="species">echinata</tp:taxon-name-part></tp:taxon-name></italic> Judd et al.</p></tp:treatment-sec><tp:treatment-sec sec-type="conservation status" id="SECID0EIEDK"><title>Conservation status.</title><p>We do not have extensive knowledge of numbers of individuals per population or the reproductive biology of this species, so the conservation status of <italic><tp:taxon-name><tp:taxon-name-part taxon-name-part-type="genus">Miconia</tp:taxon-name-part> <tp:taxon-name-part taxon-name-part-type="species">bullotricha</tp:taxon-name-part></tp:taxon-name></italic> cannot be critically evaluated at this time and should be considered data deficient. More fieldwork is imperative before its status can be assessed.</p></tp:treatment-sec><tp:treatment-sec sec-type="discussion" id="SECID0EYEDK"><title>Discussion.</title><p>Although Majure et al. (2014) compared <italic><tp:taxon-name><tp:taxon-name-part taxon-name-part-type="genus">Miconia</tp:taxon-name-part> <tp:taxon-name-part taxon-name-part-type="species">bullotricha</tp:taxon-name-part></tp:taxon-name></italic> to the very phenetically similar <italic><tp:taxon-name><tp:taxon-name-part taxon-name-part-type="genus">Miconia</tp:taxon-name-part> <tp:taxon-name-part taxon-name-part-type="species">ottoschmidtii</tp:taxon-name-part></tp:taxon-name></italic> (Figs <xref ref-type="fig" rid="F12">12E–H</xref>, <xref ref-type="fig" rid="F17">17</xref>), and several characters overlap with that species, it is possible that <italic><tp:taxon-name><tp:taxon-name-part taxon-name-part-type="genus">Miconia</tp:taxon-name-part> <tp:taxon-name-part taxon-name-part-type="species">bullotricha</tp:taxon-name-part></tp:taxon-name></italic> may be more closely related to members of the <italic><tp:taxon-name><tp:taxon-name-part taxon-name-part-type="genus">Acuminata</tp:taxon-name-part></tp:taxon-name></italic> subclade (<xref ref-type="bibr" rid="B44">Majure et al. 2015</xref>), specifically <italic><tp:taxon-name><tp:taxon-name-part taxon-name-part-type="genus">Miconia</tp:taxon-name-part> <tp:taxon-name-part taxon-name-part-type="species">granulata</tp:taxon-name-part></tp:taxon-name></italic>. <italic><tp:taxon-name><tp:taxon-name-part taxon-name-part-type="genus">Miconia</tp:taxon-name-part> <tp:taxon-name-part taxon-name-part-type="species">bullotricha</tp:taxon-name-part></tp:taxon-name></italic> shares the inflorescence structure (Fig. <xref ref-type="fig" rid="F9">9O</xref>, <xref ref-type="fig" rid="F16">16</xref>) of <italic><tp:taxon-name><tp:taxon-name-part taxon-name-part-type="genus">Miconia</tp:taxon-name-part> <tp:taxon-name-part taxon-name-part-type="species">granulata</tp:taxon-name-part></tp:taxon-name></italic>, which also may have pendant inflorescences in some specimens, as well as 4-merous flowers. Vegetatively, material of <italic><tp:taxon-name><tp:taxon-name-part taxon-name-part-type="genus">Miconia</tp:taxon-name-part> <tp:taxon-name-part taxon-name-part-type="species">bullotricha</tp:taxon-name-part></tp:taxon-name></italic> can be sometimes confused with <italic><tp:taxon-name><tp:taxon-name-part taxon-name-part-type="genus">Miconia</tp:taxon-name-part> <tp:taxon-name-part taxon-name-part-type="species">argentimuricata</tp:taxon-name-part></tp:taxon-name></italic>, also part of the <italic><tp:taxon-name><tp:taxon-name-part taxon-name-part-type="genus">Acuminata</tp:taxon-name-part></tp:taxon-name></italic> subclade. Likewise, <xref ref-type="bibr" rid="B41">Majure et al. (2014a)</xref> mistakenly cited a specimen of <italic><tp:taxon-name><tp:taxon-name-part taxon-name-part-type="genus">Miconia</tp:taxon-name-part> <tp:taxon-name-part taxon-name-part-type="species">argentimuricata</tp:taxon-name-part></tp:taxon-name></italic> as <italic><tp:taxon-name><tp:taxon-name-part taxon-name-part-type="genus">Miconia</tp:taxon-name-part> <tp:taxon-name-part taxon-name-part-type="species">bullotricha</tp:taxon-name-part></tp:taxon-name></italic> (<italic>Bisse et al. HFC-49721</italic>; B, <named-content xmlns:xlink="http://www.w3.org/1999/xlink" content-type="dwc:institutional_code" xlink:type="simple">HAJB</named-content>, <named-content xmlns:xlink="http://www.w3.org/1999/xlink" content-type="dwc:institutional_code" xlink:type="simple">JE</named-content>). Material of this poorly known species will need to be incorporated into phylogenetic analyses in order to confirm its placement.</p><fig id="F17" position="float" orientation="portrait"><label>Figure 17.</label><caption><p>Photos of <italic><tp:taxon-name><tp:taxon-name-part taxon-name-part-type="genus">Miconia</tp:taxon-name-part> <tp:taxon-name-part taxon-name-part-type="species">ottoschmidtii</tp:taxon-name-part></tp:taxon-name></italic>. <bold>A</bold> Inflorescence (<italic>Bécquer s.n.</italic>) <bold>B</bold> leaf adaxial surface (<italic>Michelangeli 2234</italic>) <bold>C</bold> leaf abaxial surface (<italic>Michelangeli 2228</italic>) <bold>D</bold> developing leaves showing adaxial surface (<italic>Michelangeli 2228</italic>) <bold>E</bold> flower frontal view (<italic>Michelangeli 2234</italic>) <bold>F</bold> close-up of flower (<bold>E–F</bold> from <italic>Michelangeli 2234</italic>) <bold>G</bold> <italic><tp:taxon-name><tp:taxon-name-part taxon-name-part-type="genus">Miconia</tp:taxon-name-part> <tp:taxon-name-part taxon-name-part-type="species">ottoschmidtii</tp:taxon-name-part></tp:taxon-name></italic> from Pinar del Río showing poorly developed bulla-based hairs <bold>H</bold> flower and immature fruit <bold>I</bold> leaf abaxial surface <bold>J</bold> leaf adaxial surface (<bold>G–J</bold> from <italic>Bécquer HFC-82434</italic>). Photo <bold>A</bold> taken by E. Bécquer, <bold>B–F</bold> taken by F. Michelangeli, and <bold>G–J</bold> taken by J.R. Abbott.</p></caption><graphic xmlns:xlink="http://www.w3.org/1999/xlink" xlink:href="phytokeys-072-001-g017.jpg" position="float" orientation="portrait" xlink:type="simple" id="oo_106470.jpg"/></fig></tp:treatment-sec><tp:treatment-sec sec-type="material" id="SECID0E6LDK"><title>Additional specimens examined.</title><p>
              <bold>CUBA. Prov. Guantánamo</bold>: Baracoa. Imías, Sierra de Imías, loma Jubal (al sur de Los Lechugos), 900–1000 m, 19 Aug 1975, <italic>Álvarez &amp; al. HFC-27626</italic> (B, <named-content xmlns:xlink="http://www.w3.org/1999/xlink" content-type="dwc:institutional_code" xlink:type="simple">HAC</named-content>, <named-content xmlns:xlink="http://www.w3.org/1999/xlink" content-type="dwc:institutional_code" xlink:type="simple">HAJB</named-content>, <named-content xmlns:xlink="http://www.w3.org/1999/xlink" content-type="dwc:institutional_code" xlink:type="simple">JE</named-content>); Baracoa. Sierra de Purial, La Gurbia, 700 m, May 1968, <italic>Bisse &amp; Rojas HFC-8562</italic> (<named-content xmlns:xlink="http://www.w3.org/1999/xlink" content-type="dwc:institutional_code" xlink:type="simple">HAJB</named-content>, <named-content xmlns:xlink="http://www.w3.org/1999/xlink" content-type="dwc:institutional_code" xlink:type="simple">JE</named-content>); IBID, <italic>HFC-9389</italic> (<named-content xmlns:xlink="http://www.w3.org/1999/xlink" content-type="dwc:institutional_code" xlink:type="simple">HAJB</named-content>, <named-content xmlns:xlink="http://www.w3.org/1999/xlink" content-type="dwc:institutional_code" xlink:type="simple">JE</named-content>); Baracoa. Falda suroeste de la loma del Mirador, 500 m, 9 Aug 1975, <italic>Bisse &amp; Meyer HFC-27230</italic> (B, <named-content xmlns:xlink="http://www.w3.org/1999/xlink" content-type="dwc:institutional_code" xlink:type="simple">HAC</named-content>, <named-content xmlns:xlink="http://www.w3.org/1999/xlink" content-type="dwc:institutional_code" xlink:type="simple">HAJB</named-content>, <named-content xmlns:xlink="http://www.w3.org/1999/xlink" content-type="dwc:institutional_code" xlink:type="simple">JE</named-content>); Yateras Palenque. Sierra del Frijol, cerca de Bernardo, 800 m, 17 May 1983, <italic>Bisse et al. HFC-49731</italic> (B, <named-content xmlns:xlink="http://www.w3.org/1999/xlink" content-type="dwc:institutional_code" xlink:type="simple">HAJB</named-content>, <named-content xmlns:xlink="http://www.w3.org/1999/xlink" content-type="dwc:institutional_code" xlink:type="simple">JE</named-content>).</p></tp:treatment-sec><tp:treatment-sec><!--Section generated to contain objects referenced in tp:taxon-treatment.--><fig id="F11" position="float" orientation="portrait"><label>Figure 11.</label><caption><p>Distribution of <italic><tp:taxon-name><tp:taxon-name-part taxon-name-part-type="genus">Miconia</tp:taxon-name-part> <tp:taxon-name-part taxon-name-part-type="species">asperifolia</tp:taxon-name-part></tp:taxon-name></italic> (open stars), <italic><tp:taxon-name><tp:taxon-name-part taxon-name-part-type="genus">Miconia</tp:taxon-name-part> <tp:taxon-name-part taxon-name-part-type="species">hybophylla</tp:taxon-name-part></tp:taxon-name></italic> (closed star), <italic><tp:taxon-name><tp:taxon-name-part taxon-name-part-type="genus">Miconia</tp:taxon-name-part> <tp:taxon-name-part taxon-name-part-type="species">argentimuricata</tp:taxon-name-part></tp:taxon-name></italic> (closed circles), and <italic><tp:taxon-name><tp:taxon-name-part taxon-name-part-type="genus">Miconia</tp:taxon-name-part> <tp:taxon-name-part taxon-name-part-type="species">bullotricha</tp:taxon-name-part></tp:taxon-name></italic> (open circles).</p></caption><graphic xmlns:xlink="http://www.w3.org/1999/xlink" xlink:href="phytokeys-072-001-g011.jpg" position="float" orientation="portrait" xlink:type="simple" id="oo_106464.jpg"/></fig><fig id="F12" position="float" orientation="portrait"><label>Figure 12.</label><caption><p>Illustration of <italic><tp:taxon-name><tp:taxon-name-part taxon-name-part-type="genus">Miconia</tp:taxon-name-part> <tp:taxon-name-part taxon-name-part-type="species">cubana</tp:taxon-name-part></tp:taxon-name></italic> (<bold>A–D</bold>) and <italic><tp:taxon-name><tp:taxon-name-part taxon-name-part-type="genus">Miconia</tp:taxon-name-part> <tp:taxon-name-part taxon-name-part-type="species">ottoschmidtii</tp:taxon-name-part></tp:taxon-name></italic> (<bold>E–H</bold>). <bold>A</bold> Habit of <tp:taxon-name><tp:taxon-name-part taxon-name-part-type="genus">Miconia</tp:taxon-name-part> <tp:taxon-name-part taxon-name-part-type="species">cubana</tp:taxon-name-part></tp:taxon-name> <bold>B</bold> close-up of leaf adaxial surface showing bulla-based hairs not entirely covering areoles <bold>C</bold> stamen <bold>D</bold> fruit longitudinal section and flower bud (all from type <italic>Wright 189</italic>) <bold>E</bold> petal abaxial surface of <italic><tp:taxon-name><tp:taxon-name-part taxon-name-part-type="genus">Miconia</tp:taxon-name-part> <tp:taxon-name-part taxon-name-part-type="species">ottoschmidtii</tp:taxon-name-part></tp:taxon-name></italic> showing small, slightly bulla-based hairs <bold>F</bold> petal side view <bold>G</bold> stamen showing dorso-basal appendage (<bold>E–G</bold> from <italic>Ekman 6926</italic>) <bold>H</bold> fruit showing granulate bulla-based hairs on the hypanthium (<italic>León <named-content xmlns:xlink="http://www.w3.org/1999/xlink" content-type="dwc:institutional_code" xlink:type="simple">LS</named-content>-10046</italic>).</p></caption><graphic xmlns:xlink="http://www.w3.org/1999/xlink" xlink:href="phytokeys-072-001-g012.jpg" position="float" orientation="portrait" xlink:type="simple" id="oo_106465.jpg"/></fig><fig id="F9" position="float" orientation="portrait"><label>Figure 9.</label><caption><p>Photographs of <italic><tp:taxon-name><tp:taxon-name-part taxon-name-part-type="genus">Miconia</tp:taxon-name-part> <tp:taxon-name-part taxon-name-part-type="species">jashaferi</tp:taxon-name-part></tp:taxon-name></italic> (<bold>A–D</bold>), <italic><tp:taxon-name><tp:taxon-name-part taxon-name-part-type="genus">Miconia</tp:taxon-name-part> <tp:taxon-name-part taxon-name-part-type="species">norlindii</tp:taxon-name-part></tp:taxon-name></italic> (<bold>E–J</bold>), and <italic><tp:taxon-name><tp:taxon-name-part taxon-name-part-type="genus">Miconia</tp:taxon-name-part> <tp:taxon-name-part taxon-name-part-type="species">granulata</tp:taxon-name-part></tp:taxon-name></italic> (<bold>K–P</bold>). <bold>A</bold> Abaxial leaf surface <bold>B</bold> habit of <italic><tp:taxon-name><tp:taxon-name-part taxon-name-part-type="genus">Miconia</tp:taxon-name-part> <tp:taxon-name-part taxon-name-part-type="species">jashaferi</tp:taxon-name-part></tp:taxon-name></italic> showing pendant infloresence <bold>C</bold> close-up of immature fruit showing long clayx lobes <bold>D</bold> adaxial leaf surface (all from <italic>Michelangeli 2284</italic>) <bold>E</bold> habit of <italic><tp:taxon-name><tp:taxon-name-part taxon-name-part-type="genus">Miconia</tp:taxon-name-part> <tp:taxon-name-part taxon-name-part-type="species">norlindii</tp:taxon-name-part></tp:taxon-name></italic> <bold>F</bold> close-up of flower, side view <bold>G</bold> close-up of flower, frontal view <bold>H</bold> close-up of infloresence (all from <italic>Michelangeli 2213</italic>) <bold>I</bold> mature fruit (<italic>Bécquer s.n.</italic>) <bold>J</bold> leaf abaxial surface (<italic>Michelangeli 2213</italic>) <bold>K</bold> habit of <italic><tp:taxon-name><tp:taxon-name-part taxon-name-part-type="genus">Miconia</tp:taxon-name-part> <tp:taxon-name-part taxon-name-part-type="species">granulata</tp:taxon-name-part></tp:taxon-name></italic> (<italic>Bécquer HFC-82266</italic>) <bold>L</bold> close-up of flower (<italic>Michelangeli 2269</italic>) <bold>M</bold> leaf abaxial surface, showing purple primary vein (<italic>Michelangeli 2265</italic>) <bold>N</bold> mature fruit (<italic>Michelangeli 2269</italic>) <bold>O</bold> close-up of branch of inflorescence (<italic>Michelangeli 2269</italic>) <bold>P</bold> leaf adaxial surface showing reduced bulla-based hairs (<italic>Michelangeli 2265</italic>). Photos <bold>I</bold> &amp; <bold>K</bold> taken by E. Bécquer and <bold>A–H</bold>, <bold>J</bold>, &amp; <bold>L–P</bold> by F. Michelangeli.</p></caption><graphic xmlns:xlink="http://www.w3.org/1999/xlink" xlink:href="phytokeys-072-001-g009.jpg" position="float" orientation="portrait" xlink:type="simple" id="oo_106461.jpg"/></fig></tp:treatment-sec><ref-list><ref id="B41"><mixed-citation xmlns:xlink="http://www.w3.org/1999/xlink" xlink:type="simple">
          <person-group><name name-style="western"><surname>Majure</surname><given-names>LC</given-names></name><name name-style="western"><surname>Bécquer</surname><given-names>ER</given-names></name><name name-style="western"><surname>Judd</surname><given-names>WS</given-names></name></person-group> (<year>2014a</year>) <article-title><italic><tp:taxon-name><tp:taxon-name-part taxon-name-part-type="genus">Miconia</tp:taxon-name-part> <tp:taxon-name-part taxon-name-part-type="species">bullotricha</tp:taxon-name-part></tp:taxon-name></italic> and <italic><tp:taxon-name><tp:taxon-name-part taxon-name-part-type="genus">M.</tp:taxon-name-part> <tp:taxon-name-part taxon-name-part-type="species">hirtistyla</tp:taxon-name-part></tp:taxon-name></italic>, two new species of <tp:taxon-name><tp:taxon-name-part taxon-name-part-type="genus">Miconia</tp:taxon-name-part> <tp:taxon-name-part taxon-name-part-type="infraspecific-rank">sect.</tp:taxon-name-part> <tp:taxon-name-part taxon-name-part-type="section">Lima</tp:taxon-name-part></tp:taxon-name> from eastern Cuba.</article-title> <source>PhytoKeys</source> <volume>33</volume>: <fpage>61</fpage>–<lpage>75</lpage>. doi: <ext-link xlink:type="simple" ext-link-type="doi" xlink:href="10.3897/phytokeys.33.6766">10.3897/phytokeys.33.6766</ext-link></mixed-citation></ref><ref id="B44"><mixed-citation xmlns:xlink="http://www.w3.org/1999/xlink" xlink:type="simple">
          <person-group><name name-style="western"><surname>Majure</surname><given-names>LC</given-names></name><name name-style="western"><surname>Neubig</surname><given-names>KM</given-names></name><name name-style="western"><surname>Skean</surname><given-names>Jr JD</given-names></name><name name-style="western"><surname>Bécquer</surname><given-names>ER</given-names></name><name name-style="western"><surname>Judd</surname><given-names>WS</given-names></name></person-group> (<year>2015</year>) <article-title>Evolution of the Sandpaper clade (<italic><tp:taxon-name><tp:taxon-name-part taxon-name-part-type="genus">Miconia</tp:taxon-name-part></tp:taxon-name></italic>, <tp:taxon-name><tp:taxon-name-part taxon-name-part-type="tribe">Miconieae</tp:taxon-name-part></tp:taxon-name>, <tp:taxon-name><tp:taxon-name-part taxon-name-part-type="family">Melastomataceae</tp:taxon-name-part></tp:taxon-name>).</article-title> <source>International Journal of Plant Sciences</source> <volume>176</volume>: <fpage>607</fpage>–<lpage>626</lpage>. doi: <ext-link xlink:type="simple" ext-link-type="doi" xlink:href="10.1086/682148">10.1086/682148</ext-link></mixed-citation></ref></ref-list></tp:taxon-treatment>
