# Supplementary material for: Revision of the Lima clade (Miconia sect. Lima, Miconieae, Melastomataceae) of the Greater Antilles
Source: PhytoKeys. 2016 Oct 13;(72):1–99. doi: 10.3897/phytokeys.72.9355 (PMC5088698; doi:10.3897/phytokeys.72.9355)
Supplement: XML Treatment for Miconia ottoschmidtii [file phytokeys.72.9355-treatment13.xml]

<!DOCTYPE tp:taxon-treatment
  PUBLIC "-//TaxonX//DTD Taxonomic Treatment Publishing DTD v0 20100105//EN" "tax-treatment-NSO.dtd">
<tp:taxon-treatment xmlns:tp="http://www.plazi.org/taxpub"><tp:treatment-meta><kwd-group><label>Taxon classification</label><kwd><named-content content-type="kingdom">Plantae</named-content></kwd><kwd><named-content content-type="order">Myrtales</named-content></kwd><kwd><named-content content-type="family">Melastomataceae</named-content></kwd></kwd-group><mixed-citation publication-type="journal"><person-group><name><surname>Majure</surname><given-names>Lucas C.</given-names></name><name><surname>Bécquer</surname><given-names>Eldis R.</given-names></name><name><surname>Judd</surname><given-names>Walter S.</given-names></name></person-group><article-title>Revision of the <italic><tp:taxon-name><tp:taxon-name-part taxon-name-part-type="section">Lima</tp:taxon-name-part></tp:taxon-name></italic> clade (<tp:taxon-name><tp:taxon-name-part taxon-name-part-type="genus">Miconia</tp:taxon-name-part> <tp:taxon-name-part taxon-name-part-type="infraspecific-rank">sect.</tp:taxon-name-part> <tp:taxon-name-part taxon-name-part-type="section">Lima</tp:taxon-name-part></tp:taxon-name>, <tp:taxon-name><tp:taxon-name-part taxon-name-part-type="tribe">Miconieae</tp:taxon-name-part></tp:taxon-name>, <tp:taxon-name><tp:taxon-name-part taxon-name-part-type="family">Melastomataceae</tp:taxon-name-part></tp:taxon-name>) of the Greater Antilles</article-title><source>PhytoKeys</source><day>13</day><month>10</month><year>2016</year><volume>2016</volume><issue>72</issue><fpage>1</fpage><lpage>99</lpage><pub-id pub-id-type="doi">10.3897/phytokeys.72.9355</pub-id></mixed-citation></tp:treatment-meta><tp:nomenclature><label>12.</label><tp:taxon-name>
              <tp:taxon-name-part taxon-name-part-type="genus">Miconia</tp:taxon-name-part>
              <tp:taxon-name-part taxon-name-part-type="species">ottoschmidtii</tp:taxon-name-part>
            </tp:taxon-name><tp:taxon-authority>(Urb.) Majure &amp; Judd, J. Bot. Res. Inst. Texas. 7: 269. 2013.</tp:taxon-authority><xref ref-type="fig" rid="F12">Figs 12E–H</xref><xref ref-type="fig" rid="F17">, 17</xref><!--PageBreak--><tp:nomenclature-citation-list><tp:nomenclature-citation><tp:taxon-name>
                  <tp:taxon-name-part taxon-name-part-type="genus">Ossaea</tp:taxon-name-part> <tp:taxon-name-part taxon-name-part-type="species">ottoschmidtii</tp:taxon-name-part></tp:taxon-name><comment>Urb., Repert. Spec. Nov. Regni Veg. 24: 6. 1927. Type: CUBA. Guantánamo, La Prenda, [day not given] April 1889, <italic>H.F.A. von Eggers 5332</italic> (lectotype: M! [M0165772], designated here; isolectotypes: <named-content xmlns:xlink="http://www.w3.org/1999/xlink" content-type="dwc:institutional_code" xlink:type="simple">BR</named-content>! [BR0000013239633, all but branch at top center of sheet with yellow leaves], <named-content xmlns:xlink="http://www.w3.org/1999/xlink" content-type="dwc:institutional_code" xlink:type="simple">HAC</named-content>!). </comment></tp:nomenclature-citation></tp:nomenclature-citation-list></tp:nomenclature><tp:treatment-sec sec-type="material" id="SECID0EHQDK"><title>Type.</title><p>Based on <italic><tp:taxon-name><tp:taxon-name-part taxon-name-part-type="genus">Ossaea</tp:taxon-name-part> <tp:taxon-name-part taxon-name-part-type="species">ottoschmidtii</tp:taxon-name-part></tp:taxon-name></italic> Urb.</p><!--PageBreak--></tp:treatment-sec><tp:treatment-sec sec-type="description" id="SECID0EYQDK"><title>Description.</title><p>Evergreen shrub, 1–1.5 m tall; stems round in cross section, not ridged, the internodes 0.5–4.9 cm long, stem indumentum of spreading, granulate, bulla-based hairs to 0.4 mm long; nodal line present. Leaves opposite, decussate, rarely ovate to mostly narrowly elliptic, 2.4–7.9 × 1–3.1 cm, slightly anisophyllous, apex acute to slightly acuminate, base acute, venation acrodromous, 5-veined, the midvein and 2 pairs of arching secondary veins, the outermost sometimes intramarginal, secondary veins mostly basal to suprabasal, the innermost pair suprabasal, produced 0.8–25 mm from leaf base, positioned 1.6–4.7 mm in from margin at widest point of blade, tertiary veins percurrent, more or less perpendicular to midvein, 1.4–4.3 mm apart at midleaf, intertertiary veins rarely present, tertiary veins usually joined by conspicuous quaternary veins; adaxial leaf surface covered in well-developed, dorsally compressed bulla-based hairs, widest hair bases to 1.8 mm, these mostly to entirely covering the leaf areoles, apices of bulla-based hairs mostly erect, young leaf adaxial surface producing long-stemmed, clavate-dentritic hairs along the primary, secondary, and tertiary veins from between the bulla-based hairs, sessile, glandular hairs produced along the primary, secondary, tertiary, and quaternary veins between the bulla-based hairs; abaxial leaf surface covered in bulla-based hairs, these erect along the lamina, spreading along the primary and secondary veins, and recurved towards the leaf margin along the tertiary veins, those along the primary, secondary, and tertiary veins larger than hairs produced throughout the lamina, the lamina visible, appearing as a series of pits from depressions of the bulla-based hairs produced from the upper leaf surface, sessile, glandular hairs produced throughout the lamina and along the veins, domatia present, consisting of tufts of bulla-based hairs, at the axils of the primary and secondary, as well as primary and tertiary veins; petioles 0.3–2.1 cm long, covered in granulate, bulla-based hairs on the abaxial surface and long, spreading, bulla-based hairs on the adaxial surface. Inflorescences terminal, cymose, flowers mostly produced in glomerulate clusters, 19–25 flowered, 2.2–6.5 × 1.3–4 cm, the peduncle 0.1–1.9 cm long, proximal inflorescence branches 3–20 mm long; bracts oblong to ovate, 0.6–1.7 mm long; bracteoles ovate, 0.3–0.7 × 0.2–0.6 mm. Flowers 4-merous, with pedicels 0.2–2 mm long; hypanthium 1.4–2.3 mm long, short-oblong to globose, strongly 4-lobed, clearly constricted below the torus, free portion of the hypanthium 0.5–0.9 mm long, abaxial surface covered in bulla-based hairs to 0.3 mm long, and sessile, glandular hairs near the bases of the bulla-based hairs; adaxial surface (i.e., free portion) covered in small, bulla-based hairs; calyx teeth 0.4–0.8 × 0.2–0.4 mm, erect to spreading, covered in bulla-based hairs; calyx lobes 0.2–1.1 × 1.2–1.5 mm, triangular, broadly acute to rounded at apex, covered in bulla-based hairs abaxially and sessile, glandular hairs adaxially; calyx tube not tearing, 0.4–0.8 mm long with bulla-based hairs abaxially and sessile, glandular hairs adaxially; petals 4, 2.9–3 × 1.4–1.7 mm, white, ovate to elliptic, with an acute apex, with 1–2 slightly bulla-based hairs produced abaxially, just below the apex, to 0.5 mm long; stamens 8; filaments 1.3–1.6 mm long, glabrous, anthers 1.4–1.5 mm long, with one dorsally oriented pore, anther thecae 1.1–1.2 mm long, anthers with a dorso-basal appendage 0.3 mm long; style 3.5–3.7 mm long, glabrous, not or only slightly dilated in the middle, collar absent, style subtended by a crown of <!--PageBreak--><!--PageBreak-->multicellular, linear to elongate-triangular (needle-like) hairs, which are slightly longer than the surrounding bulla-based hairs of the ovary apex, stigma punctate; ovary 1.4–2 × 2.2–2.5 mm, strongly 4-lobed, apex flat, pubescent with bulla-based hairs, except for the linear or elongate-triangular hairs forming crown, placentation axile with deeply intruded placenta, 4-locular; berries globose, 4-lobed, purple at maturity, 2.7–3.6 mm long (including calyx tube), 3–4.8 mm wide, seeds 0.4–0.6 mm long, obpyramidal, testa smooth, light brown, raphe dark brown to black, smooth, extending the length of the seed.</p></tp:treatment-sec><tp:treatment-sec sec-type="phenology" id="SECID0EBRDK"><title>Phenology.</title><p>
              <italic><tp:taxon-name><tp:taxon-name-part taxon-name-part-type="genus">Miconia</tp:taxon-name-part> <tp:taxon-name-part taxon-name-part-type="species">ottoschmidtii</tp:taxon-name-part></tp:taxon-name></italic> has been collected in flower from January through July and in fruit from April through August.</p></tp:treatment-sec><tp:treatment-sec sec-type="distribution" id="SECID0ERRDK"><title>Distribution</title><p>(Fig. <xref ref-type="fig" rid="F13">13</xref>). <italic><tp:taxon-name><tp:taxon-name-part taxon-name-part-type="genus">Miconia</tp:taxon-name-part> <tp:taxon-name-part taxon-name-part-type="species">ottoschmidtii</tp:taxon-name-part></tp:taxon-name></italic> occurs in northern Cuba in Pinar del Río (Pan de Guajaibón), Mountain of Guamuhaya of central Cuba, the Sierra Maestra of southern/eastern Cuba and Sierra Cristal.</p></tp:treatment-sec><tp:treatment-sec sec-type="ecology" id="SECID0EFSDK"><title>Ecology.</title><p>This species occurs on montane evergreen forest, wet montane rainforest, from 400–1050 m in elevation on fersialitic soils or rarely on serpentine soils (e.g., Sierra Cristal). Some associated melastomes are <italic><tp:taxon-name><tp:taxon-name-part taxon-name-part-type="genus">Clidemia</tp:taxon-name-part> <tp:taxon-name-part taxon-name-part-type="species">hirta</tp:taxon-name-part></tp:taxon-name></italic> (L.) D.Don, <italic><tp:taxon-name><tp:taxon-name-part taxon-name-part-type="genus">Conostegia</tp:taxon-name-part> <tp:taxon-name-part taxon-name-part-type="species">icosandra</tp:taxon-name-part></tp:taxon-name></italic> (Sw. ex Wikstr.) Urb., <tp:taxon-name><tp:taxon-name-part taxon-name-part-type="genus">Mecranium</tp:taxon-name-part> <tp:taxon-name-part taxon-name-part-type="species">integrifolium</tp:taxon-name-part> <tp:taxon-name-part taxon-name-part-type="basionym-authority">(Naudin)</tp:taxon-name-part> <tp:taxon-name-part taxon-name-part-type="authority">Triana</tp:taxon-name-part> <tp:taxon-name-part taxon-name-part-type="infraspecific-rank">subsp.</tp:taxon-name-part> <tp:taxon-name-part taxon-name-part-type="subspecies">integrifolium</tp:taxon-name-part></tp:taxon-name>, <italic><tp:taxon-name><tp:taxon-name-part taxon-name-part-type="genus">Meriania</tp:taxon-name-part> <tp:taxon-name-part taxon-name-part-type="species">albiflora</tp:taxon-name-part></tp:taxon-name></italic>, <italic><tp:taxon-name><tp:taxon-name-part taxon-name-part-type="genus">Miconia</tp:taxon-name-part> <tp:taxon-name-part taxon-name-part-type="species">matthaei</tp:taxon-name-part></tp:taxon-name></italic> Naudin and <italic><tp:taxon-name><tp:taxon-name-part taxon-name-part-type="genus">Miconia</tp:taxon-name-part> <tp:taxon-name-part taxon-name-part-type="species">prasina</tp:taxon-name-part></tp:taxon-name></italic> (Sw.) DC.</p></tp:treatment-sec><tp:treatment-sec sec-type="conservation status" id="SECID0EPUDK"><title>Conservation status.</title><p>This species is widespread throughout Cuba occurring in Parque Nacional Pico Turquino, Parque Nacional Pico Cristal, Reserva Ecológica Lomas de Banao, Reserva Ecológica Pico San Juan, Parque Nacional Topes de Collantes and Elemento Natural Destacado Pan de Guajaibón, among other non-protected areas. However, the species is not abundant throughout most of its distribution, and is only known from one collection each from Pico Cristal and Pan de Guajaibón. The habitat for this species has been reduced in size and quality, thus, we propose a category of endangered for <italic><tp:taxon-name><tp:taxon-name-part taxon-name-part-type="genus">Miconia</tp:taxon-name-part> <tp:taxon-name-part taxon-name-part-type="species">ottoschmidtii</tp:taxon-name-part></tp:taxon-name></italic>.</p></tp:treatment-sec><tp:treatment-sec sec-type="discussion" id="SECID0E6UDK"><title>Discussion.</title><p>
              <italic><tp:taxon-name><tp:taxon-name-part taxon-name-part-type="genus">Miconia</tp:taxon-name-part> <tp:taxon-name-part taxon-name-part-type="species">ottoschmidtii</tp:taxon-name-part></tp:taxon-name></italic> is the only Cuban member of an otherwise Hispaniolan clade containing <italic><tp:taxon-name><tp:taxon-name-part taxon-name-part-type="genus">Miconia</tp:taxon-name-part> <tp:taxon-name-part taxon-name-part-type="species">lima</tp:taxon-name-part></tp:taxon-name></italic>, <italic><tp:taxon-name><tp:taxon-name-part taxon-name-part-type="genus">Miconia</tp:taxon-name-part> <tp:taxon-name-part taxon-name-part-type="species">limoides</tp:taxon-name-part></tp:taxon-name></italic>, <italic><tp:taxon-name><tp:taxon-name-part taxon-name-part-type="genus">Miconia</tp:taxon-name-part> <tp:taxon-name-part taxon-name-part-type="species">paralimoides</tp:taxon-name-part></tp:taxon-name></italic> and <italic><tp:taxon-name><tp:taxon-name-part taxon-name-part-type="genus">Miconia</tp:taxon-name-part> <tp:taxon-name-part taxon-name-part-type="species">pedunculata</tp:taxon-name-part></tp:taxon-name></italic> (Fig. <xref ref-type="fig" rid="F2">2</xref>), as well as several other putative members of the clade (<italic><tp:taxon-name><tp:taxon-name-part taxon-name-part-type="genus">Miconia</tp:taxon-name-part> <tp:taxon-name-part taxon-name-part-type="species">phrynosomaderma</tp:taxon-name-part></tp:taxon-name></italic>, <italic><tp:taxon-name><tp:taxon-name-part taxon-name-part-type="genus">Miconia</tp:taxon-name-part> <tp:taxon-name-part taxon-name-part-type="species">marigotiana</tp:taxon-name-part></tp:taxon-name></italic>, also Hispaniolan endemics). Of these taxa, <italic><tp:taxon-name><tp:taxon-name-part taxon-name-part-type="genus">Miconia</tp:taxon-name-part> <tp:taxon-name-part taxon-name-part-type="species">ottoschmidtii</tp:taxon-name-part></tp:taxon-name></italic> is most phenetically similar to <italic><tp:taxon-name><tp:taxon-name-part taxon-name-part-type="genus">Miconia</tp:taxon-name-part> <tp:taxon-name-part taxon-name-part-type="species">lima</tp:taxon-name-part></tp:taxon-name></italic> but can be differentiated from that species by the size of nearly all parts of the plant, with <italic><tp:taxon-name><tp:taxon-name-part taxon-name-part-type="genus">Miconia</tp:taxon-name-part> <tp:taxon-name-part taxon-name-part-type="species">lima</tp:taxon-name-part></tp:taxon-name></italic> being the larger of the two species. Also, <italic><tp:taxon-name><tp:taxon-name-part taxon-name-part-type="genus">Miconia</tp:taxon-name-part> <tp:taxon-name-part taxon-name-part-type="species">lima</tp:taxon-name-part></tp:taxon-name></italic> has broadly elliptic leaves, whereas those of <italic><tp:taxon-name><tp:taxon-name-part taxon-name-part-type="genus">Miconia</tp:taxon-name-part> <tp:taxon-name-part taxon-name-part-type="species">ottoschmidtii</tp:taxon-name-part></tp:taxon-name></italic> are narrowly elliptic (length/width ratio 1.3–4.6 cm in <italic><tp:taxon-name><tp:taxon-name-part taxon-name-part-type="genus">Miconia</tp:taxon-name-part> <tp:taxon-name-part taxon-name-part-type="species">ottoschmidtii</tp:taxon-name-part></tp:taxon-name></italic> and 1.5–2.2 cm in <italic><tp:taxon-name><tp:taxon-name-part taxon-name-part-type="genus">Miconia</tp:taxon-name-part> <tp:taxon-name-part taxon-name-part-type="species">lima</tp:taxon-name-part></tp:taxon-name></italic>). Several specimens of <italic><tp:taxon-name><tp:taxon-name-part taxon-name-part-type="genus">Miconia</tp:taxon-name-part> <tp:taxon-name-part taxon-name-part-type="species">ottoschmidtii</tp:taxon-name-part></tp:taxon-name></italic> exhibit longer hairs along the stems and hypanthia than the typical granulate hairs generally exhibited by the species (i.e., <italic>Ekman 15794, 15912</italic>, <italic>Bécquer <named-content xmlns:xlink="http://www.w3.org/1999/xlink" content-type="dwc:institutional_code" xlink:type="simple">HAC</named-content>-82434</italic>), and these plants are distributed more or less throughout the distribution of <italic><tp:taxon-name><tp:taxon-name-part taxon-name-part-type="genus">Miconia</tp:taxon-name-part> <tp:taxon-name-part taxon-name-part-type="species">ottoschmidtii</tp:taxon-name-part></tp:taxon-name></italic>. It should be noted that the specimen, <italic>Bécquer <named-content xmlns:xlink="http://www.w3.org/1999/xlink" content-type="dwc:institutional_code" xlink:type="simple">HAC</named-content>-82434</italic>, is the northernmost and westernmost collection of the species in Cuba from Pinar del Río, Pan de Guajaibón, and is disjunct from other collections to the southeast in Guamuhaya montains. This population exhibits less well developed bulla-based hairs on the adaxial leaf surface and has larger and more broadly elliptic leaves (3.05–7.9 × 1.6–3.1 mm vs. 2.4–6.8 × 1–2.2 mm) than most populations from other <!--PageBreak-->regions of Cuba (Fig. <xref ref-type="fig" rid="F17">17E, F</xref>). It shows some phenetic similarity to <italic><tp:taxon-name><tp:taxon-name-part taxon-name-part-type="genus">Miconia</tp:taxon-name-part> <tp:taxon-name-part taxon-name-part-type="species">asperifolia</tp:taxon-name-part></tp:taxon-name></italic>, but clearly is in a clade with another accession of <italic><tp:taxon-name><tp:taxon-name-part taxon-name-part-type="genus">Miconia</tp:taxon-name-part> <tp:taxon-name-part taxon-name-part-type="species">ottoschmidtii</tp:taxon-name-part></tp:taxon-name></italic> from the Sancti Spiritus mountains (<xref ref-type="bibr" rid="B44">Majure et al. 2015</xref>; Fig. <xref ref-type="fig" rid="F2">2</xref>), again showing the lability of morphological characters in the <italic><tp:taxon-name><tp:taxon-name-part taxon-name-part-type="section">Lima</tp:taxon-name-part></tp:taxon-name></italic> clade (see <xref ref-type="bibr" rid="B44">Majure et al. 2015</xref>).</p><p>The isolectotype sheet of <italic><tp:taxon-name><tp:taxon-name-part taxon-name-part-type="genus">Miconia</tp:taxon-name-part> <tp:taxon-name-part taxon-name-part-type="species">ottoschmidtii</tp:taxon-name-part></tp:taxon-name></italic> at <named-content xmlns:xlink="http://www.w3.org/1999/xlink" content-type="dwc:institutional_code" xlink:type="simple">BR</named-content> is a mixed collection that also contains a fragment of <italic><tp:taxon-name><tp:taxon-name-part taxon-name-part-type="genus">Miconia</tp:taxon-name-part> <tp:taxon-name-part taxon-name-part-type="species">norlindii</tp:taxon-name-part></tp:taxon-name></italic> at the top center of the sheet.</p></tp:treatment-sec><tp:treatment-sec sec-type="material" id="SECID0ED4DK"><title>Specimens examined.</title><p>
              <bold>CUBA: Prov. Cienfuegos.</bold> Cumanayagua. Sierra del Escambray, subida al Pico San Juan, 7 Nov 1987, <italic>Arias &amp; al. HFC-62962</italic> (<named-content xmlns:xlink="http://www.w3.org/1999/xlink" content-type="dwc:institutional_code" xlink:type="simple">HAJB</named-content>); Sierra del Escambray. Las Cuevas, 27 Feb 1995, <italic>Jutierrez &amp; Panfet HFC-71754</italic> (<named-content xmlns:xlink="http://www.w3.org/1999/xlink" content-type="dwc:institutional_code" xlink:type="simple">HAJB</named-content>); Complejo San Juan, Escambray, Cienfuegos, 2 Nov 1986, <italic>Oviedo et al. s.n.</italic> (<named-content xmlns:xlink="http://www.w3.org/1999/xlink" content-type="dwc:institutional_code" xlink:type="simple">HAC</named-content>); <bold>Prov. Granma.</bold> Sierra Maestra, Falda sur Pico Turquino, <italic>Acuña 12936</italic> (<named-content xmlns:xlink="http://www.w3.org/1999/xlink" content-type="dwc:institutional_code" xlink:type="simple">HAC</named-content>); Buey Arriba. Alrededores del poblado Barrio Nuevo, 1400 msm, 10 May 1988, <italic>Álvarez &amp; al. HFC-63793</italic> (B, <named-content xmlns:xlink="http://www.w3.org/1999/xlink" content-type="dwc:institutional_code" xlink:type="simple">HAJB</named-content>, <named-content xmlns:xlink="http://www.w3.org/1999/xlink" content-type="dwc:institutional_code" xlink:type="simple">JE</named-content>); Buey Arriba. En la zona de las 120, 12 May 1988, <italic>Álvarez &amp; al. HFC-64145</italic> (B, <named-content xmlns:xlink="http://www.w3.org/1999/xlink" content-type="dwc:institutional_code" xlink:type="simple">HAJB</named-content>, <named-content xmlns:xlink="http://www.w3.org/1999/xlink" content-type="dwc:institutional_code" xlink:type="simple">JE</named-content>); Buey Arriba. Pico Verde, 21 May 1988, <italic>Álvarez &amp; al. HFC-64954</italic> (B, <named-content xmlns:xlink="http://www.w3.org/1999/xlink" content-type="dwc:institutional_code" xlink:type="simple">HAJB</named-content>, <named-content xmlns:xlink="http://www.w3.org/1999/xlink" content-type="dwc:institutional_code" xlink:type="simple">JE</named-content>); A lo largo del camino de Minas del Frío a Montpie, 22 Apr 1978, <italic>Bisse &amp; al. HFC-37232</italic> (B, <named-content xmlns:xlink="http://www.w3.org/1999/xlink" content-type="dwc:institutional_code" xlink:type="simple">HAJB</named-content>, <named-content xmlns:xlink="http://www.w3.org/1999/xlink" content-type="dwc:institutional_code" xlink:type="simple">JE</named-content>); Pluviosilva de la zona de Meriño en la subida al Pico Caracas, 700-1000 msm, 24 Apr 1978, <italic>Bisse &amp; al. HFC-37438</italic> (B, <named-content xmlns:xlink="http://www.w3.org/1999/xlink" content-type="dwc:institutional_code" xlink:type="simple">HAJB</named-content>, <named-content xmlns:xlink="http://www.w3.org/1999/xlink" content-type="dwc:institutional_code" xlink:type="simple">JE</named-content>); Valle del arroyo Escondido, 700-1000 msm, 26 Apr 1978, <italic>Stohr HFC-37624</italic> (B, <named-content xmlns:xlink="http://www.w3.org/1999/xlink" content-type="dwc:institutional_code" xlink:type="simple">HAJB</named-content>, <named-content xmlns:xlink="http://www.w3.org/1999/xlink" content-type="dwc:institutional_code" xlink:type="simple">JE</named-content>); B. Masó. Estribo de la falda norte de la Sierra Maestra, al este del Brazón de Santana, 700-1000 msm, <italic>Bisse &amp; al. HFC-40386</italic> (B, <named-content xmlns:xlink="http://www.w3.org/1999/xlink" content-type="dwc:institutional_code" xlink:type="simple">HAJB</named-content>, <named-content xmlns:xlink="http://www.w3.org/1999/xlink" content-type="dwc:institutional_code" xlink:type="simple">JE</named-content>); Sierra Maestra, on the water divide between Rio Yara and Rio Plata, ca. 1050 m, 12 Jul 1922, <italic>Ekman 14258</italic> (<named-content xmlns:xlink="http://www.w3.org/1999/xlink" content-type="dwc:institutional_code" xlink:type="simple">GH</named-content>, <named-content xmlns:xlink="http://www.w3.org/1999/xlink" content-type="dwc:institutional_code" xlink:type="simple">NY</named-content>, S); Bartolomé Masó, Parque Nacional Turquino, sendero Alto de Naranjo-Pico Turquino, km 1, arriba de La Platica, 11 Nov 2013, <italic>Michelangeli et al. 2234</italic> (<named-content xmlns:xlink="http://www.w3.org/1999/xlink" content-type="dwc:institutional_code" xlink:type="simple">NY</named-content>); Buey Arriba. Camino de barrio Nuevo a La Pata de la Mesa, 13 May 1988, <italic>Sánchez HFC-64320</italic> (B, <named-content xmlns:xlink="http://www.w3.org/1999/xlink" content-type="dwc:institutional_code" xlink:type="simple">HAJB</named-content>, <named-content xmlns:xlink="http://www.w3.org/1999/xlink" content-type="dwc:institutional_code" xlink:type="simple">JE</named-content>); Sierra Maestra, Monte La Bayamesa, Pico de Azua, 16 Jan 1987, <italic>Savelev 209</italic> (<named-content xmlns:xlink="http://www.w3.org/1999/xlink" content-type="dwc:institutional_code" xlink:type="simple">HAC</named-content>). <bold>Prov. Guantánamo</bold>. Monte Verde, 1860–1864, <italic>Wright 1233</italic> (<named-content xmlns:xlink="http://www.w3.org/1999/xlink" content-type="dwc:institutional_code" xlink:type="simple">BR</named-content>, <named-content xmlns:xlink="http://www.w3.org/1999/xlink" content-type="dwc:institutional_code" xlink:type="simple">GH</named-content>, <named-content xmlns:xlink="http://www.w3.org/1999/xlink" content-type="dwc:institutional_code" xlink:type="simple">HAC</named-content>, <named-content xmlns:xlink="http://www.w3.org/1999/xlink" content-type="dwc:institutional_code" xlink:type="simple">MO</named-content>, <named-content xmlns:xlink="http://www.w3.org/1999/xlink" content-type="dwc:institutional_code" xlink:type="simple">NY</named-content>, P, S). <bold>Prov. Holguín.</bold> Sierra de Cristal, headwaters of Río Lebisa, 12 Dec 1922, <italic>Ekman 15912</italic> (S); Margenes del Arroyo Peladero Arriba, alto de la Valenzuela, Sierra Maestra, 5–8 Apr 1955, <italic>López-Figueiras 2221</italic> (<named-content xmlns:xlink="http://www.w3.org/1999/xlink" content-type="dwc:institutional_code" xlink:type="simple">HAC</named-content>, <named-content xmlns:xlink="http://www.w3.org/1999/xlink" content-type="dwc:institutional_code" xlink:type="simple">HAJB</named-content>, <named-content xmlns:xlink="http://www.w3.org/1999/xlink" content-type="dwc:institutional_code" xlink:type="simple">US</named-content>). <bold>Prov. Pinar del Río.</bold> Bahia Honda, Pan de Guajaibón, sendero de la ladera norte, 8 May 2004, 400–600 m, <italic>Bécquer HFC-82434</italic> (<named-content xmlns:xlink="http://www.w3.org/1999/xlink" content-type="dwc:institutional_code" xlink:type="simple">FLAS</named-content>, <named-content xmlns:xlink="http://www.w3.org/1999/xlink" content-type="dwc:institutional_code" xlink:type="simple">HAJB</named-content>, <named-content xmlns:xlink="http://www.w3.org/1999/xlink" content-type="dwc:institutional_code" xlink:type="simple">NY</named-content>); <bold>Prov. Sancti Spíritus.</bold> Fomento. Caballete de Casas, 400-700 msm, 8 Nov 1979, <italic>Bisse &amp; al. HFC-40967</italic> (B, <named-content xmlns:xlink="http://www.w3.org/1999/xlink" content-type="dwc:institutional_code" xlink:type="simple">HAJB</named-content>, <named-content xmlns:xlink="http://www.w3.org/1999/xlink" content-type="dwc:institutional_code" xlink:type="simple">JE</named-content>); Loma Caballete de Casas, 400-700 msm, 8 Nov 1979, <italic>Herrera &amp; Imchanitzkaja IMK-429</italic> (<named-content xmlns:xlink="http://www.w3.org/1999/xlink" content-type="dwc:institutional_code" xlink:type="simple">HAC</named-content>); top of Gloria Hill, Banao Mts., Santa Clara, 950 m, 30 Jul 1918, <italic>León <named-content xmlns:xlink="http://www.w3.org/1999/xlink" content-type="dwc:institutional_code" xlink:type="simple">LS</named-content>-7964</italic> (<named-content xmlns:xlink="http://www.w3.org/1999/xlink" content-type="dwc:institutional_code" xlink:type="simple">HAC</named-content>, <named-content xmlns:xlink="http://www.w3.org/1999/xlink" content-type="dwc:institutional_code" xlink:type="simple">NY</named-content>); Santa Clara, Mts. of Trinidad slopes of Pico Potrerillo, 700–900 m, 12 Jun 1922, <italic>Ekman 13990</italic> (A, F, <named-content xmlns:xlink="http://www.w3.org/1999/xlink" content-type="dwc:institutional_code" xlink:type="simple">HAJB</named-content>, <named-content xmlns:xlink="http://www.w3.org/1999/xlink" content-type="dwc:institutional_code" xlink:type="simple">MO</named-content>, S); Santa Clara, Lomas de Banao, El Purial on Rio Banao, in rocky places near the top of El Purial, ca. 850 m, 27 Jan 1923, <italic>Ekman 16226</italic> (S); Santa Clara, Lomas de Banao, El Purial on Rio Banao, edge of forest at Los Guineos, ca. 800 m, 27 Jan 1923, <italic>Ekman 16268</italic> (S); Buenos Aires, Trinidad Hills, Gaviñas Ranch, 2500–3500 ft, 6 Mar 1929, <italic>Jack 7011</italic> (A, <named-content xmlns:xlink="http://www.w3.org/1999/xlink" content-type="dwc:institutional_code" xlink:type="simple">GH</named-content>, <named-content xmlns:xlink="http://www.w3.org/1999/xlink" content-type="dwc:institutional_code" xlink:type="simple">HAC</named-content>, <named-content xmlns:xlink="http://www.w3.org/1999/xlink" content-type="dwc:institutional_code" xlink:type="simple">NY</named-content>); Lomas de Banao, 1 Jan 1920, <italic>Luna 93</italic> (<named-content xmlns:xlink="http://www.w3.org/1999/xlink" content-type="dwc:institutional_code" xlink:type="simple">HAC</named-content>, <named-content xmlns:xlink="http://www.w3.org/1999/xlink" content-type="dwc:institutional_code" xlink:type="simple">NY</named-content>); Banao, Loma de Banao, Tetas de Juana, 600–840 m, 15 Mar 2003, <italic>Pipoly et al. 24812</italic> (<named-content xmlns:xlink="http://www.w3.org/1999/xlink" content-type="dwc:institutional_code" xlink:type="simple">FTG</named-content>). <bold>Prov. Santiago <!--PageBreak-->de Cuba.</bold> Sierra de Cobre, Loma del Gato, 25 Sept - 5 Oct 1935, <italic>Acuña 9855</italic> (<named-content xmlns:xlink="http://www.w3.org/1999/xlink" content-type="dwc:institutional_code" xlink:type="simple">HAC</named-content>); Guamá. Entre La Alcarraza y Punta de Lanza, 30 May 1988, <italic>Álvarez &amp; al. HFC-65636</italic> (B, <named-content xmlns:xlink="http://www.w3.org/1999/xlink" content-type="dwc:institutional_code" xlink:type="simple">HAJB</named-content>, <named-content xmlns:xlink="http://www.w3.org/1999/xlink" content-type="dwc:institutional_code" xlink:type="simple">JE</named-content>); Sierra Maestra: firme de la Sierra entre Alcarraza y Punta de Lanza, 800-1000 msm, 28 Apr 1969, <italic>Bisse &amp; Lippold HFC-19643</italic> (<named-content xmlns:xlink="http://www.w3.org/1999/xlink" content-type="dwc:institutional_code" xlink:type="simple">HAJB</named-content>, <named-content xmlns:xlink="http://www.w3.org/1999/xlink" content-type="dwc:institutional_code" xlink:type="simple">JE</named-content>); IBID <italic>HFC-19679</italic> (<named-content xmlns:xlink="http://www.w3.org/1999/xlink" content-type="dwc:institutional_code" xlink:type="simple">HAJB</named-content>); Loma del Gato, Cobre Range, Sierra Maestra, 900 m, Dec 1943, <italic>Chrysogone &amp; Clemente NSC-3193</italic> (<named-content xmlns:xlink="http://www.w3.org/1999/xlink" content-type="dwc:institutional_code" xlink:type="simple">GH</named-content>, <named-content xmlns:xlink="http://www.w3.org/1999/xlink" content-type="dwc:institutional_code" xlink:type="simple">HAC</named-content>, <named-content xmlns:xlink="http://www.w3.org/1999/xlink" content-type="dwc:institutional_code" xlink:type="simple">NY</named-content>); Gran Piedra Mts., 1 Jun 1949, <italic>Clemente NSC-6620</italic> (<named-content xmlns:xlink="http://www.w3.org/1999/xlink" content-type="dwc:institutional_code" xlink:type="simple">GH</named-content>, <named-content xmlns:xlink="http://www.w3.org/1999/xlink" content-type="dwc:institutional_code" xlink:type="simple">HAC</named-content>, <named-content xmlns:xlink="http://www.w3.org/1999/xlink" content-type="dwc:institutional_code" xlink:type="simple">US</named-content>); Sierra Maestra, inter Finca Reunion el Loma del Gato, ca. 750 m, 29 Mar 1916, <italic>Ekman 6926</italic> (<named-content xmlns:xlink="http://www.w3.org/1999/xlink" content-type="dwc:institutional_code" xlink:type="simple">NY</named-content>, S, <named-content xmlns:xlink="http://www.w3.org/1999/xlink" content-type="dwc:institutional_code" xlink:type="simple">US</named-content>); Sierra Maestra, supra Firmeza, ca. 1000 m, 10 Nov 1917, <italic>Ekman 8889</italic> (<named-content xmlns:xlink="http://www.w3.org/1999/xlink" content-type="dwc:institutional_code" xlink:type="simple">NY</named-content>, S); Sierra Maestra, Loma del Gato, 750 m, 9 Nov 1922, <italic>Ekman 15680</italic> (S, <named-content xmlns:xlink="http://www.w3.org/1999/xlink" content-type="dwc:institutional_code" xlink:type="simple">US</named-content>); Monte [Libano] near Monterus, ca. 500 m, 27 Nov 1922, <italic>Ekman 15794</italic> (S); Loma del Gato, Cobre Range of Sierra Maestra, 950 m, 11 Jul–14 Aug 1921, <italic>León <named-content xmlns:xlink="http://www.w3.org/1999/xlink" content-type="dwc:institutional_code" xlink:type="simple">LS</named-content>-10046</italic> (<named-content xmlns:xlink="http://www.w3.org/1999/xlink" content-type="dwc:institutional_code" xlink:type="simple">GH</named-content>, <named-content xmlns:xlink="http://www.w3.org/1999/xlink" content-type="dwc:institutional_code" xlink:type="simple">HAC</named-content>, <named-content xmlns:xlink="http://www.w3.org/1999/xlink" content-type="dwc:institutional_code" xlink:type="simple">NY</named-content>); Southern Oriente and Pico Turquino, Sierra Maestra, 1 Jul 1922, <italic>León <named-content xmlns:xlink="http://www.w3.org/1999/xlink" content-type="dwc:institutional_code" xlink:type="simple">LS</named-content>-10945</italic> (<named-content xmlns:xlink="http://www.w3.org/1999/xlink" content-type="dwc:institutional_code" xlink:type="simple">HAC</named-content>, <named-content xmlns:xlink="http://www.w3.org/1999/xlink" content-type="dwc:institutional_code" xlink:type="simple">NY</named-content>); zona de la Gran Piedra (Santiago de la Cuba), 10 Mar 1954, <italic>López-Figueiras 1076</italic> (<named-content xmlns:xlink="http://www.w3.org/1999/xlink" content-type="dwc:institutional_code" xlink:type="simple">HAC</named-content>, <named-content xmlns:xlink="http://www.w3.org/1999/xlink" content-type="dwc:institutional_code" xlink:type="simple">HAJB</named-content>, <named-content xmlns:xlink="http://www.w3.org/1999/xlink" content-type="dwc:institutional_code" xlink:type="simple">US</named-content>); Sierra Maestra, en la zona “del Gato” 6 Jun 1954, <italic>López-Figueiras 1421</italic> (<named-content xmlns:xlink="http://www.w3.org/1999/xlink" content-type="dwc:institutional_code" xlink:type="simple">HAC</named-content>, <named-content xmlns:xlink="http://www.w3.org/1999/xlink" content-type="dwc:institutional_code" xlink:type="simple">HAJB</named-content>); Cordillera de la Gran Piedra, Sierra Maestra, 1200 m, 25 Mar 1956, <italic>López-Figueiras 2643</italic> (<named-content xmlns:xlink="http://www.w3.org/1999/xlink" content-type="dwc:institutional_code" xlink:type="simple">HAC</named-content>, <named-content xmlns:xlink="http://www.w3.org/1999/xlink" content-type="dwc:institutional_code" xlink:type="simple">HAJB</named-content>); Gran Piedra Range, Sierra Maestra, 900 m, 22 Apr 1956, <italic>López-Figueiras 2692</italic> (<named-content xmlns:xlink="http://www.w3.org/1999/xlink" content-type="dwc:institutional_code" xlink:type="simple">HAC</named-content>, <named-content xmlns:xlink="http://www.w3.org/1999/xlink" content-type="dwc:institutional_code" xlink:type="simple">HAJB</named-content>, <named-content xmlns:xlink="http://www.w3.org/1999/xlink" content-type="dwc:institutional_code" xlink:type="simple">US</named-content>); Guamá, Parque Nacional Turquino, sendero entre Pico Joaquín y El Cojo, cerca del Cojo, 10 Nov 2013, <italic>Michelangeli et al. 2228</italic> (<named-content xmlns:xlink="http://www.w3.org/1999/xlink" content-type="dwc:institutional_code" xlink:type="simple">NY</named-content>).</p></tp:treatment-sec><tp:treatment-sec><!--Section generated to contain objects referenced in tp:taxon-treatment.--><fig id="F12" position="float" orientation="portrait"><label>Figure 12.</label><caption><p>Illustration of <italic><tp:taxon-name><tp:taxon-name-part taxon-name-part-type="genus">Miconia</tp:taxon-name-part> <tp:taxon-name-part taxon-name-part-type="species">cubana</tp:taxon-name-part></tp:taxon-name></italic> (<bold>A–D</bold>) and <italic><tp:taxon-name><tp:taxon-name-part taxon-name-part-type="genus">Miconia</tp:taxon-name-part> <tp:taxon-name-part taxon-name-part-type="species">ottoschmidtii</tp:taxon-name-part></tp:taxon-name></italic> (<bold>E–H</bold>). <bold>A</bold> Habit of <tp:taxon-name><tp:taxon-name-part taxon-name-part-type="genus">Miconia</tp:taxon-name-part> <tp:taxon-name-part taxon-name-part-type="species">cubana</tp:taxon-name-part></tp:taxon-name> <bold>B</bold> close-up of leaf adaxial surface showing bulla-based hairs not entirely covering areoles <bold>C</bold> stamen <bold>D</bold> fruit longitudinal section and flower bud (all from type <italic>Wright 189</italic>) <bold>E</bold> petal abaxial surface of <italic><tp:taxon-name><tp:taxon-name-part taxon-name-part-type="genus">Miconia</tp:taxon-name-part> <tp:taxon-name-part taxon-name-part-type="species">ottoschmidtii</tp:taxon-name-part></tp:taxon-name></italic> showing small, slightly bulla-based hairs <bold>F</bold> petal side view <bold>G</bold> stamen showing dorso-basal appendage (<bold>E–G</bold> from <italic>Ekman 6926</italic>) <bold>H</bold> fruit showing granulate bulla-based hairs on the hypanthium (<italic>León <named-content xmlns:xlink="http://www.w3.org/1999/xlink" content-type="dwc:institutional_code" xlink:type="simple">LS</named-content>-10046</italic>).</p></caption><graphic xmlns:xlink="http://www.w3.org/1999/xlink" xlink:href="phytokeys-072-001-g012.jpg" position="float" orientation="portrait" xlink:type="simple" id="oo_106465.jpg"/></fig><fig id="F17" position="float" orientation="portrait"><label>Figure 17.</label><caption><p>Photos of <italic><tp:taxon-name><tp:taxon-name-part taxon-name-part-type="genus">Miconia</tp:taxon-name-part> <tp:taxon-name-part taxon-name-part-type="species">ottoschmidtii</tp:taxon-name-part></tp:taxon-name></italic>. <bold>A</bold> Inflorescence (<italic>Bécquer s.n.</italic>) <bold>B</bold> leaf adaxial surface (<italic>Michelangeli 2234</italic>) <bold>C</bold> leaf abaxial surface (<italic>Michelangeli 2228</italic>) <bold>D</bold> developing leaves showing adaxial surface (<italic>Michelangeli 2228</italic>) <bold>E</bold> flower frontal view (<italic>Michelangeli 2234</italic>) <bold>F</bold> close-up of flower (<bold>E–F</bold> from <italic>Michelangeli 2234</italic>) <bold>G</bold> <italic><tp:taxon-name><tp:taxon-name-part taxon-name-part-type="genus">Miconia</tp:taxon-name-part> <tp:taxon-name-part taxon-name-part-type="species">ottoschmidtii</tp:taxon-name-part></tp:taxon-name></italic> from Pinar del Río showing poorly developed bulla-based hairs <bold>H</bold> flower and immature fruit <bold>I</bold> leaf abaxial surface <bold>J</bold> leaf adaxial surface (<bold>G–J</bold> from <italic>Bécquer HFC-82434</italic>). Photo <bold>A</bold> taken by E. Bécquer, <bold>B–F</bold> taken by F. Michelangeli, and <bold>G–J</bold> taken by J.R. Abbott.</p></caption><graphic xmlns:xlink="http://www.w3.org/1999/xlink" xlink:href="phytokeys-072-001-g017.jpg" position="float" orientation="portrait" xlink:type="simple" id="oo_106470.jpg"/></fig><fig id="F13" position="float" orientation="portrait"><label>Figure 13.</label><caption><p>Distribution of <italic><tp:taxon-name><tp:taxon-name-part taxon-name-part-type="genus">Miconia</tp:taxon-name-part> <tp:taxon-name-part taxon-name-part-type="species">cubana</tp:taxon-name-part></tp:taxon-name></italic> (open circle) and <italic><tp:taxon-name><tp:taxon-name-part taxon-name-part-type="genus">Miconia</tp:taxon-name-part> <tp:taxon-name-part taxon-name-part-type="species">ottoschmidtii</tp:taxon-name-part></tp:taxon-name></italic> (close circles).</p></caption><graphic xmlns:xlink="http://www.w3.org/1999/xlink" xlink:href="phytokeys-072-001-g013.jpg" position="float" orientation="portrait" xlink:type="simple" id="oo_106466.jpg"/></fig><fig id="F2" position="float" orientation="portrait"><label>Figure 2.</label><caption><p>Maximum Parsimony 50% majority rule phylogeny of selected members of the <italic><tp:taxon-name><tp:taxon-name-part taxon-name-part-type="section">Lima</tp:taxon-name-part></tp:taxon-name></italic>, <italic><tp:taxon-name><tp:taxon-name-part taxon-name-part-type="genus">Calycopteris</tp:taxon-name-part></tp:taxon-name></italic>, <italic><tp:taxon-name><tp:taxon-name-part taxon-name-part-type="genus">Calycodomatia</tp:taxon-name-part></tp:taxon-name></italic>, <italic><tp:taxon-name><tp:taxon-name-part taxon-name-part-type="genus">Pseudolima</tp:taxon-name-part></tp:taxon-name></italic>, and <italic><tp:taxon-name><tp:taxon-name-part taxon-name-part-type="genus">Paralima</tp:taxon-name-part></tp:taxon-name></italic> clades (modified from <xref ref-type="bibr" rid="B44">Majure et al. 2015</xref>). <italic><tp:taxon-name><tp:taxon-name-part taxon-name-part-type="genus">Miconia</tp:taxon-name-part> <tp:taxon-name-part taxon-name-part-type="species">umbellata</tp:taxon-name-part></tp:taxon-name></italic> and <italic><tp:taxon-name><tp:taxon-name-part taxon-name-part-type="genus">Miconia</tp:taxon-name-part> <tp:taxon-name-part taxon-name-part-type="species">blancheana</tp:taxon-name-part></tp:taxon-name></italic> were used as outgroup taxa. Bootstrap values from both maximum parsimony/maximum likelihood analyses are given above branches.</p></caption><graphic xmlns:xlink="http://www.w3.org/1999/xlink" xlink:href="phytokeys-072-001-g002.jpg" position="float" orientation="portrait" xlink:type="simple" id="oo_106453.jpg"/></fig></tp:treatment-sec><ref-list><ref id="B44"><mixed-citation xmlns:xlink="http://www.w3.org/1999/xlink" xlink:type="simple">
          <person-group><name name-style="western"><surname>Majure</surname><given-names>LC</given-names></name><name name-style="western"><surname>Neubig</surname><given-names>KM</given-names></name><name name-style="western"><surname>Skean</surname><given-names>Jr JD</given-names></name><name name-style="western"><surname>Bécquer</surname><given-names>ER</given-names></name><name name-style="western"><surname>Judd</surname><given-names>WS</given-names></name></person-group> (<year>2015</year>) <article-title>Evolution of the Sandpaper clade (<italic><tp:taxon-name><tp:taxon-name-part taxon-name-part-type="genus">Miconia</tp:taxon-name-part></tp:taxon-name></italic>, <tp:taxon-name><tp:taxon-name-part taxon-name-part-type="tribe">Miconieae</tp:taxon-name-part></tp:taxon-name>, <tp:taxon-name><tp:taxon-name-part taxon-name-part-type="family">Melastomataceae</tp:taxon-name-part></tp:taxon-name>).</article-title> <source>International Journal of Plant Sciences</source> <volume>176</volume>: <fpage>607</fpage>–<lpage>626</lpage>. doi: <ext-link xlink:type="simple" ext-link-type="doi" xlink:href="10.1086/682148">10.1086/682148</ext-link></mixed-citation></ref></ref-list></tp:taxon-treatment>
