# Supplementary material for: Revision of the Lima clade (Miconia sect. Lima, Miconieae, Melastomataceae) of the Greater Antilles
Source: PhytoKeys. 2016 Oct 13;(72):1–99. doi: 10.3897/phytokeys.72.9355 (PMC5088698; doi:10.3897/phytokeys.72.9355)
Supplement: XML Treatment for Miconia lima [file phytokeys.72.9355-treatment14.xml]

<!DOCTYPE tp:taxon-treatment
  PUBLIC "-//TaxonX//DTD Taxonomic Treatment Publishing DTD v0 20100105//EN" "tax-treatment-NSO.dtd">
<tp:taxon-treatment xmlns:tp="http://www.plazi.org/taxpub"><tp:treatment-meta><kwd-group><label>Taxon classification</label><kwd><named-content content-type="kingdom">Plantae</named-content></kwd><kwd><named-content content-type="order">Myrtales</named-content></kwd><kwd><named-content content-type="family">Melastomataceae</named-content></kwd></kwd-group><mixed-citation publication-type="journal"><person-group><name><surname>Majure</surname><given-names>Lucas C.</given-names></name><name><surname>Bécquer</surname><given-names>Eldis R.</given-names></name><name><surname>Judd</surname><given-names>Walter S.</given-names></name></person-group><article-title>Revision of the <italic><tp:taxon-name><tp:taxon-name-part taxon-name-part-type="section">Lima</tp:taxon-name-part></tp:taxon-name></italic> clade (<tp:taxon-name><tp:taxon-name-part taxon-name-part-type="genus">Miconia</tp:taxon-name-part> <tp:taxon-name-part taxon-name-part-type="infraspecific-rank">sect.</tp:taxon-name-part> <tp:taxon-name-part taxon-name-part-type="section">Lima</tp:taxon-name-part></tp:taxon-name>, <tp:taxon-name><tp:taxon-name-part taxon-name-part-type="tribe">Miconieae</tp:taxon-name-part></tp:taxon-name>, <tp:taxon-name><tp:taxon-name-part taxon-name-part-type="family">Melastomataceae</tp:taxon-name-part></tp:taxon-name>) of the Greater Antilles</article-title><source>PhytoKeys</source><day>13</day><month>10</month><year>2016</year><volume>2016</volume><issue>72</issue><fpage>1</fpage><lpage>99</lpage><pub-id pub-id-type="doi">10.3897/phytokeys.72.9355</pub-id></mixed-citation></tp:treatment-meta><tp:nomenclature><label>13.</label><tp:taxon-name>
              <tp:taxon-name-part taxon-name-part-type="genus">Miconia</tp:taxon-name-part>
              <tp:taxon-name-part taxon-name-part-type="species">lima</tp:taxon-name-part>
            </tp:taxon-name><tp:taxon-authority>(Desr.) M.Gómez, Anales Hist. Nat. 23: 69. 1894.</tp:taxon-authority><xref ref-type="fig" rid="F18">Figs 18</xref><xref ref-type="fig" rid="F19">, 19A–C</xref><xref ref-type="fig" rid="F20">, 20A–E</xref><tp:nomenclature-citation-list><tp:nomenclature-citation><tp:taxon-name>
                  <tp:taxon-name-part taxon-name-part-type="genus">Melastoma</tp:taxon-name-part> <tp:taxon-name-part taxon-name-part-type="species">lima</tp:taxon-name-part></tp:taxon-name><comment>Desr., Encycl. [Lamarck et al.] 4: 47. 1797. Type: [HAITI]. St. Domingue, <italic>M. Martin s.n.</italic> (lectotype: <named-content xmlns:xlink="http://www.w3.org/1999/xlink" content-type="dwc:institutional_code" xlink:type="simple">MPU</named-content>! [MPU013839], designated here). </comment></tp:nomenclature-citation><tp:nomenclature-citation><tp:taxon-name>
                  <tp:taxon-name-part taxon-name-part-type="genus">Clidemia</tp:taxon-name-part> <tp:taxon-name-part taxon-name-part-type="species">lima</tp:taxon-name-part></tp:taxon-name><comment>(Desr.) DC., Prodr. [A. P. de Candolle] 3: 161. 1828. Type: Based on <tp:taxon-name><tp:taxon-name-part taxon-name-part-type="genus">Melastoma</tp:taxon-name-part> <tp:taxon-name-part taxon-name-part-type="species">lima</tp:taxon-name-part></tp:taxon-name> Desr. </comment></tp:nomenclature-citation><tp:nomenclature-citation><tp:taxon-name>
                  <tp:taxon-name-part taxon-name-part-type="genus">Sagraea</tp:taxon-name-part> <tp:taxon-name-part taxon-name-part-type="species">lima</tp:taxon-name-part></tp:taxon-name><comment>(Desr.) Naudin, Ann. Sci. Nat., Bot. sér. 3, 18: 99. 1852. Type: Based on <tp:taxon-name><tp:taxon-name-part taxon-name-part-type="genus">Melastoma</tp:taxon-name-part> <tp:taxon-name-part taxon-name-part-type="species">lima</tp:taxon-name-part></tp:taxon-name> Desr. </comment></tp:nomenclature-citation><tp:nomenclature-citation><tp:taxon-name>
                  <tp:taxon-name-part taxon-name-part-type="genus">Calycogonium</tp:taxon-name-part> <tp:taxon-name-part taxon-name-part-type="species">lima</tp:taxon-name-part></tp:taxon-name><comment>(DC.) Griseb., Cat. Pl. Cub. [Grisebach] 95. 1866. Type: Based on <tp:taxon-name><tp:taxon-name-part taxon-name-part-type="genus">Melastoma</tp:taxon-name-part> <tp:taxon-name-part taxon-name-part-type="species">lima</tp:taxon-name-part></tp:taxon-name> Desr. </comment></tp:nomenclature-citation><tp:nomenclature-citation><tp:taxon-name>
                  <tp:taxon-name-part taxon-name-part-type="genus">Ossaea</tp:taxon-name-part> <tp:taxon-name-part taxon-name-part-type="species">lima</tp:taxon-name-part></tp:taxon-name><comment>(Desr.) Triana, Trans. Linn. Soc. London 28: 147. 1871–1872. Type: Based on <tp:taxon-name><tp:taxon-name-part taxon-name-part-type="genus">Melastoma</tp:taxon-name-part> <tp:taxon-name-part taxon-name-part-type="species">lima</tp:taxon-name-part></tp:taxon-name> Desr. </comment></tp:nomenclature-citation><tp:nomenclature-citation><tp:taxon-name>
                  <tp:taxon-name-part taxon-name-part-type="genus">Leandra</tp:taxon-name-part> <tp:taxon-name-part taxon-name-part-type="species">lima</tp:taxon-name-part></tp:taxon-name><comment>(Desr.) Judd &amp; Skean, Bull. Florida Mus., Biol. Sci. 36: 61. 1991. Type: Based on <tp:taxon-name><tp:taxon-name-part taxon-name-part-type="genus">Melastoma</tp:taxon-name-part> <tp:taxon-name-part taxon-name-part-type="species">lima</tp:taxon-name-part></tp:taxon-name> Desr. </comment></tp:nomenclature-citation><tp:nomenclature-citation><tp:taxon-name>
                  <tp:taxon-name-part taxon-name-part-type="genus">Ossaea</tp:taxon-name-part> <tp:taxon-name-part taxon-name-part-type="species">lima</tp:taxon-name-part> <tp:taxon-name-part taxon-name-part-type="basionym-authority">(Desr.)</tp:taxon-name-part> <tp:taxon-name-part taxon-name-part-type="authority">Triana</tp:taxon-name-part> <tp:taxon-name-part taxon-name-part-type="infraspecific-rank">var.</tp:taxon-name-part> <tp:taxon-name-part taxon-name-part-type="variety">grandifolia</tp:taxon-name-part></tp:taxon-name><comment>Cogn., Monogr. Phan. [A.DC. &amp; C.DC.] 7: 1061. 1891. Type: [DOMINICAN REPUBLIC]. “In Santo Domingo, in summo Isabel de la Torre”, <italic>H.F.A. von Eggers 2743</italic> (lectotype: <named-content xmlns:xlink="http://www.w3.org/1999/xlink" content-type="dwc:institutional_code" xlink:type="simple">BR</named-content>! [BR0000013239701], designated here). </comment></tp:nomenclature-citation><tp:nomenclature-citation><tp:taxon-name>
                  <tp:taxon-name-part taxon-name-part-type="genus">Ossaea</tp:taxon-name-part> <tp:taxon-name-part taxon-name-part-type="species">lima</tp:taxon-name-part> <tp:taxon-name-part taxon-name-part-type="basionym-authority">(Desr.)</tp:taxon-name-part> <tp:taxon-name-part taxon-name-part-type="authority">Triana</tp:taxon-name-part> <tp:taxon-name-part taxon-name-part-type="infraspecific-rank">var.</tp:taxon-name-part> <tp:taxon-name-part taxon-name-part-type="variety">ovalifolia</tp:taxon-name-part></tp:taxon-name><comment>Cogn., Symb. Antill. (Urban) 7: 531. 1913. Type: DOMINICAN REPUBLIC. La Vega. Jarabacoa, 650 m, June 1912, <italic>M. Fuertes 1625</italic> (lectotype: <named-content xmlns:xlink="http://www.w3.org/1999/xlink" content-type="dwc:institutional_code" xlink:type="simple">BR</named-content>! [BR0000025284560], designated here; isotypes: <named-content xmlns:xlink="http://www.w3.org/1999/xlink" content-type="dwc:institutional_code" xlink:type="simple">BR</named-content>! [BR0000025284553], <named-content xmlns:xlink="http://www.w3.org/1999/xlink" content-type="dwc:institutional_code" xlink:type="simple">CAS</named-content> [CAS0003715], F! [F1022644], <named-content xmlns:xlink="http://www.w3.org/1999/xlink" content-type="dwc:institutional_code" xlink:type="simple">GH</named-content>! [GH00073117], K! [K000329541], <named-content xmlns:xlink="http://www.w3.org/1999/xlink" content-type="dwc:institutional_code" xlink:type="simple">NY</named-content>! [NY00099702], <named-content xmlns:xlink="http://www.w3.org/1999/xlink" content-type="dwc:institutional_code" xlink:type="simple">US</named-content>! [US00123691]). </comment></tp:nomenclature-citation></tp:nomenclature-citation-list></tp:nomenclature><tp:treatment-sec sec-type="material" id="SECID0EMUEK"><title>Type.</title><p>Based on <italic><tp:taxon-name><tp:taxon-name-part taxon-name-part-type="genus">Melastoma</tp:taxon-name-part> <tp:taxon-name-part taxon-name-part-type="species">lima</tp:taxon-name-part></tp:taxon-name></italic> Desr.</p></tp:treatment-sec><tp:treatment-sec sec-type="description" id="SECID0E3UEK"><title>Description.</title><p>Evergreen shrub, 1.5–5 m tall; stems round in cross section, not ridged, the internodes 0.3–6.3 cm long, stem indumentum of granulate to long, attenutate bulla-based hairs to 1.5 mm long, these ascending, appressed; nodal line present. Leaves opposite, decussate, elliptic to slightly obovate, 0.7–5.7 × 0.42–3.2 cm, slightly anisophyllous, apex acute, acuminate or obtuse, base acute to rounded, venation acrodromous, 5-veined, the midvein and 2 pairs of arching secondary veins, the outermost sometimes intramarginal, secondary veins mostly basal to suprabasal, the innermost pair suprabasal, produced 0.5–10 mm from leaf base, positioned 1.2–6 mm in from margin at widest point of blade, tertiary veins percurrent, more or less perpendicular to midvein, 1.4–3.9 mm apart at midleaf, intertertiary veins present, tertiary veins often joined by quaternary veins; adaxial leaf surface densely covered in well-developed bulla-based hairs, these covering the leaf areoles, widest hair bases to 2.7 mm, apices of bulla-based hairs mostly erect to recurved towards to the leaf margin, young leaf adaxial surface producing long-stemmed, clavate-dentritic hairs along the primary, secondary, and tertiary veins from glandular hairs produced along the primary, secondary, tertiary, and quaternary veins between the bulla-based hairs; abaxial leaf surface covered in bulla-based hairs, these erect to spreading, oftentimes ascending along the primary and secondary veins, those along the primary, secondary, and tertiary veins larger than hairs produced throughout the lamina, the lamina visible to nearly obscured, lamina appearing as a series of pits from depressions of the bulla-based hairs produced from the upper leaf surface, sessile, glandular hairs produced throughout the lamina and along all primary, secondary and tertiary veins; petioles 0.3–2.1 cm long, covered in ascending, bulla-based hairs on both surfaces, those on the adaxial surface slightly longer. Inflorescences terminal, 5–43 flowered cymes, 1.9–6.5 × 1–6 cm, the peduncle absent to 2.5 cm long, proximal inflorescence branches 3–23 mm long; bracts oblong to ovate with an attenuate apex, 1.3–2.7 mm long; bracteoles 0.8–2.2 × 0.2–0.6 mm, narrowly ovate with an attenuate apex, glabrous or with a few bulla-based hairs. Flowers 4–5-merous, with pedicels to 0.9 mm long; hypanthium 2–3.3 mm long, short-oblong to globose, 4–5-lobed, but lobing mostly obscured by bulla-based hairs, slightly constricted below the torus, free portion of the hypanthium 0.5–1 mm long, abaxial surface covered in bulla-based hairs from 0.8–1.6 mm long, and occasional, sessile, glandular hairs near the bases of the bulla-based hairs; adaxial surface (i.e., free portion) covered in small, bulla-based hairs; calyx teeth 1.2–3.2 × 0.3–0.6 mm, ascending, spreading or deflexed, covered in bulla-based hairs; calyx lobes 1–1.5 × 1.5–2 mm, more or less triangular, apex acute to obtuse, covered in bulla-based hairs abaxially and sessile, sparse, glandular hairs, and occasionally, clavate-dendritic hairs adaxially; calyx tube not tearing, 0.3–0.7 mm long with <!--PageBreak--><!--PageBreak-->bulla-based hairs abaxially and sessile, glandular hairs adaxially, clavate-dendritic hairs often produced at the tube apex; petals 4–5, red to pink or pinkish-red, elliptic, 3–4.3 × 1.9–2.6 mm, with an acute apex and slightly membranous margin, with one or two slightly bulla-based hairs produced abaxially, just below the apex, often two bulla-based hairs nearly identical and appearing as one hair with a cordate base, to 1.5 mm long; stamens 8–10; filaments 1.2–2.1 mm long, glabrous, anthers 1.4–1.9 mm long, with one dorsally oriented pore, anther thecae 1.1–1.6 mm long, anthers with a dorso-basal appendage 0.25–0.4 mm long; style 4.7–4.9 mm long, glabrous, slightly dilated in the middle, collar absent, style subtended by a crown of multicellular, elongate-triangular (needle-like) hairs, which are slightly longer than the surrounding bulla-based hairs of the ovary apex, stigma punctate; ovary 1.5–2.5 × 2.3–3.4 mm, apex flat, pubescent with bulla-based hairs, except for the linear or elongate-triangular hairs forming crown, placentation axile with deeply intruded placenta, 4–5-locular; berries globose, 4–5-lobed, purple to purple-black at maturity, 2–3.5 mm long (including calyx tube), 2–3.5 × 3–4.1 mm wide, seeds 0.6–0.8 mm long, obpyramidal, testa smooth, light brown, raphe light brown, smooth, extending the length of the seed.</p><fig id="F18" position="float" orientation="portrait"><label>Figure 18.</label><caption><p>
          <italic><tp:taxon-name><tp:taxon-name-part taxon-name-part-type="genus">Miconia</tp:taxon-name-part> <tp:taxon-name-part taxon-name-part-type="species">lima</tp:taxon-name-part></tp:taxon-name></italic>. <bold>A</bold> habit (<italic>Ekman H1635</italic>) <bold>B</bold> flower (<italic>Judd 6587</italic>) <bold>C</bold> petal side view (<italic>Clase 935</italic>) <bold>D</bold> petal adaxial surface (<italic>Judd 6587</italic>) <bold>E</bold> stamen (<italic>Howard 12300</italic>) <bold>F</bold> fruit longitudinal section (<italic>Judd 5172</italic>) <bold>G</bold> fruit (<italic>Holdridge 1404</italic>) <bold>H</bold> seed (<italic>Judd 5172</italic>).</p></caption><graphic xmlns:xlink="http://www.w3.org/1999/xlink" xlink:href="phytokeys-072-001-g018.jpg" position="float" orientation="portrait" xlink:type="simple" id="oo_106471.jpg"/></fig><fig id="F19" position="float" orientation="portrait"><label>Figure 19.</label><caption><p>Photos of <italic><tp:taxon-name><tp:taxon-name-part taxon-name-part-type="genus">Miconia</tp:taxon-name-part> <tp:taxon-name-part taxon-name-part-type="species">lima</tp:taxon-name-part></tp:taxon-name></italic> (<bold>A–C</bold>) and <italic><tp:taxon-name><tp:taxon-name-part taxon-name-part-type="genus">Miconia</tp:taxon-name-part> <tp:taxon-name-part taxon-name-part-type="species">limoides</tp:taxon-name-part></tp:taxon-name></italic>. (<bold>D–G</bold>). <bold>A</bold> habit and adaxial leaf surface of <italic><tp:taxon-name><tp:taxon-name-part taxon-name-part-type="genus">Miconia</tp:taxon-name-part> <tp:taxon-name-part taxon-name-part-type="species">lima</tp:taxon-name-part></tp:taxon-name></italic>, also with immature inflorescences (<italic>Majure 5983</italic>) <bold>B</bold> flowering branch of <italic><tp:taxon-name><tp:taxon-name-part taxon-name-part-type="genus">Miconia</tp:taxon-name-part> <tp:taxon-name-part taxon-name-part-type="species">lima</tp:taxon-name-part></tp:taxon-name></italic> showing dark pink petals (<italic>Majure 6020</italic>) <bold>C</bold> fruiting branch of <italic><tp:taxon-name><tp:taxon-name-part taxon-name-part-type="genus">Miconia</tp:taxon-name-part> <tp:taxon-name-part taxon-name-part-type="species">lima</tp:taxon-name-part></tp:taxon-name></italic> with dark purple fruit (<italic>Majure 6036</italic>) <bold>D</bold> vegetative material of <italic><tp:taxon-name><tp:taxon-name-part taxon-name-part-type="genus">Miconia</tp:taxon-name-part> <tp:taxon-name-part taxon-name-part-type="species">limoides</tp:taxon-name-part></tp:taxon-name></italic> showing habit (<italic>Majure 5959</italic>) <bold>E</bold> fruting branch of <italic><tp:taxon-name><tp:taxon-name-part taxon-name-part-type="genus">Miconia</tp:taxon-name-part> <tp:taxon-name-part taxon-name-part-type="species">limoides</tp:taxon-name-part></tp:taxon-name></italic> also showing reflexed stem hairs (<italic>Majure 5958</italic>) <bold>F</bold> flower of <italic><tp:taxon-name><tp:taxon-name-part taxon-name-part-type="genus">Miconia</tp:taxon-name-part> <tp:taxon-name-part taxon-name-part-type="species">limoides</tp:taxon-name-part></tp:taxon-name></italic> (frontal view) showing pink petals and radially disposed stamens <bold>G</bold> typical compact inflorescence and side view of flower of <italic><tp:taxon-name><tp:taxon-name-part taxon-name-part-type="genus">Miconia</tp:taxon-name-part> <tp:taxon-name-part taxon-name-part-type="species">limoides</tp:taxon-name-part></tp:taxon-name></italic> showing pink style and expanded middle portion of style (<bold>F–G</bold> from <italic>Majure 5959</italic>). All photos taken by L.C. Majure.</p></caption><graphic xmlns:xlink="http://www.w3.org/1999/xlink" xlink:href="phytokeys-072-001-g019.jpg" position="float" orientation="portrait" xlink:type="simple" id="oo_106472.jpg"/></fig><fig id="F20" position="float" orientation="portrait"><label>Figure 20.</label><caption><p>Photos of <italic><tp:taxon-name><tp:taxon-name-part taxon-name-part-type="genus">Miconia</tp:taxon-name-part> <tp:taxon-name-part taxon-name-part-type="species">lima</tp:taxon-name-part></tp:taxon-name></italic> (<bold>A–E</bold>) and <italic><tp:taxon-name><tp:taxon-name-part taxon-name-part-type="genus">Miconia</tp:taxon-name-part> <tp:taxon-name-part taxon-name-part-type="species">pagnolensis</tp:taxon-name-part></tp:taxon-name></italic> (<bold>F</bold>). <bold>A</bold> <italic><tp:taxon-name><tp:taxon-name-part taxon-name-part-type="genus">Miconia</tp:taxon-name-part> <tp:taxon-name-part taxon-name-part-type="species">lima</tp:taxon-name-part></tp:taxon-name></italic> from Massif de la Selle, Haiti showing habit and ascending stem hairs (<italic>Majure 4334</italic>) <bold>B</bold> expanded infloresence and flowers showing whitish-pink petals (Sierra de Bahoruco, DR; <italic>Skean 4312</italic>), <bold>C–E</bold>) “Monteada Nueva” form of <italic><tp:taxon-name><tp:taxon-name-part taxon-name-part-type="genus">Miconia</tp:taxon-name-part> <tp:taxon-name-part taxon-name-part-type="species">lima</tp:taxon-name-part></tp:taxon-name></italic> from the Dominican Republic <bold>C</bold> habit, inflorescence structure and stem showing ascending hairs (<italic>Majure 5960</italic>) <bold>D</bold> flower with dark pink petals showing an thers with a dorso-basal appendage and immature fruit with pinkish calyx lobes <bold>E</bold> leaf adaxial surface and stem with ascending hairs (<bold>D–E</bold> from <italic>Judd 8083</italic>) <bold>F</bold> <italic><tp:taxon-name><tp:taxon-name-part taxon-name-part-type="genus">Miconia</tp:taxon-name-part> <tp:taxon-name-part taxon-name-part-type="species">pagnolensis</tp:taxon-name-part></tp:taxon-name></italic> sp. nov. from the type specimen showing habit and bulla-based hairs of the adaxial leaf surface (<italic>Timyan 27</italic>). Photos <bold>A</bold> and <bold>C</bold> taken by L.C. Majure, <bold>B</bold> by J.D. Skean, Jr., <bold>D–E</bold> by W.S. Judd and <bold>F</bold> by J. Timyan.</p></caption><graphic xmlns:xlink="http://www.w3.org/1999/xlink" xlink:href="phytokeys-072-001-g020.jpg" position="float" orientation="portrait" xlink:type="simple" id="oo_106473.jpg"/></fig></tp:treatment-sec><tp:treatment-sec sec-type="phenology" id="SECID0EO5EK"><title>Phenology.</title><p>
              <italic><tp:taxon-name><tp:taxon-name-part taxon-name-part-type="genus">Miconia</tp:taxon-name-part> <tp:taxon-name-part taxon-name-part-type="species">lima</tp:taxon-name-part></tp:taxon-name></italic> has been collected in flower and fruit from Februrary throught November.</p></tp:treatment-sec><tp:treatment-sec sec-type="distribution" id="SECID0E55EK"><title>Distribution</title><p>(Fig. <xref ref-type="fig" rid="F21">21</xref>). <italic><tp:taxon-name><tp:taxon-name-part taxon-name-part-type="genus">Miconia</tp:taxon-name-part> <tp:taxon-name-part taxon-name-part-type="species">lima</tp:taxon-name-part></tp:taxon-name></italic> is the most widespread species of all of the members of the <italic><tp:taxon-name><tp:taxon-name-part taxon-name-part-type="section">Lima</tp:taxon-name-part></tp:taxon-name></italic> clade occurring widely throughout Hispaniola on almost all mountain ranges from 550 to 2000 m in elevation. It is known from the Massif de la Selle, Massif du Cahos, and Massif de Matheux in Haiti and the Sierra de Baoruco, Sierra de Neiba, Cordillera Central and Cordillera Septentrional in the Domincan Republic (Fig. <xref ref-type="fig" rid="F22">22</xref>). <italic><tp:taxon-name><tp:taxon-name-part taxon-name-part-type="genus">Miconia</tp:taxon-name-part> <tp:taxon-name-part taxon-name-part-type="species">lima</tp:taxon-name-part></tp:taxon-name></italic> was cited by Alain (1957) as occurring on Cuba, based on a misidentification of the Cuban species <italic><tp:taxon-name><tp:taxon-name-part taxon-name-part-type="genus">Miconia</tp:taxon-name-part> <tp:taxon-name-part taxon-name-part-type="species">tentaculicapitata</tp:taxon-name-part></tp:taxon-name></italic> (<italic>Linden 2102</italic>; <named-content xmlns:xlink="http://www.w3.org/1999/xlink" content-type="dwc:institutional_code" xlink:type="simple">BR</named-content>, K, P, see above). <xref ref-type="bibr" rid="B18">Grisebach (1866)</xref> cited <italic>Wright 189</italic> as <italic><tp:taxon-name><tp:taxon-name-part taxon-name-part-type="genus">Miconia</tp:taxon-name-part> <tp:taxon-name-part taxon-name-part-type="species">lima</tp:taxon-name-part></tp:taxon-name></italic>; this collection is actually referable to <italic><tp:taxon-name><tp:taxon-name-part taxon-name-part-type="genus">Miconia</tp:taxon-name-part> <tp:taxon-name-part taxon-name-part-type="species">cubana</tp:taxon-name-part></tp:taxon-name></italic>, a Cuban species (see under <italic><tp:taxon-name><tp:taxon-name-part taxon-name-part-type="genus">Miconia</tp:taxon-name-part> <tp:taxon-name-part taxon-name-part-type="species">cubana</tp:taxon-name-part></tp:taxon-name></italic>).</p><fig id="F21" position="float" orientation="portrait"><label>Figure 21.</label><caption><p>Distribution of <italic><tp:taxon-name><tp:taxon-name-part taxon-name-part-type="genus">Miconia</tp:taxon-name-part> <tp:taxon-name-part taxon-name-part-type="species">marigotiana</tp:taxon-name-part></tp:taxon-name></italic> (closed star), <italic><tp:taxon-name><tp:taxon-name-part taxon-name-part-type="genus">Miconia</tp:taxon-name-part> <tp:taxon-name-part taxon-name-part-type="species">lima</tp:taxon-name-part></tp:taxon-name></italic> (closed circles), <italic><tp:taxon-name><tp:taxon-name-part taxon-name-part-type="genus">Miconia</tp:taxon-name-part> <tp:taxon-name-part taxon-name-part-type="species">pedunculata</tp:taxon-name-part></tp:taxon-name></italic> (open circles) and <italic><tp:taxon-name><tp:taxon-name-part taxon-name-part-type="genus">Miconia</tp:taxon-name-part> <tp:taxon-name-part taxon-name-part-type="species">pagnolensis</tp:taxon-name-part></tp:taxon-name></italic> sp. nov. (open star).</p></caption><graphic xmlns:xlink="http://www.w3.org/1999/xlink" xlink:href="phytokeys-072-001-g021.jpg" position="float" orientation="portrait" xlink:type="simple" id="oo_106474.jpg"/></fig><fig id="F22" position="float" orientation="portrait"><label>Figure 22.</label><caption><p>
          <italic><tp:taxon-name><tp:taxon-name-part taxon-name-part-type="genus">Miconia</tp:taxon-name-part> <tp:taxon-name-part taxon-name-part-type="species">pedunculata</tp:taxon-name-part></tp:taxon-name></italic> (<bold>A–E</bold>) and <italic><tp:taxon-name><tp:taxon-name-part taxon-name-part-type="genus">Miconia</tp:taxon-name-part> <tp:taxon-name-part taxon-name-part-type="species">limoides</tp:taxon-name-part></tp:taxon-name></italic> (<bold>F–H</bold>). <bold>A</bold> habit of <italic><tp:taxon-name><tp:taxon-name-part taxon-name-part-type="genus">Miconia</tp:taxon-name-part> <tp:taxon-name-part taxon-name-part-type="species">pedunculata</tp:taxon-name-part></tp:taxon-name></italic> (<italic>Pimentel 806</italic>) <bold>B</bold> bracteole (<italic>Zanoni 40212</italic>) <bold>C</bold> flower (<italic>Judd 6633</italic>) <bold>D</bold> petal abaxial surface (<italic>Zanoni 28291</italic>) <bold>E</bold> stamen (<italic>Zanoni 28291</italic>) <bold>F</bold> petal abaxial surface of <italic><tp:taxon-name><tp:taxon-name-part taxon-name-part-type="genus">Miconia</tp:taxon-name-part> <tp:taxon-name-part taxon-name-part-type="species">limoides</tp:taxon-name-part></tp:taxon-name></italic> (<italic>Zanoni 18900</italic>) <bold>G</bold> stamen (<italic>Zanoni 18900</italic>) <bold>H</bold> fruit longitudinal section (<italic>Ekman 9579</italic>).</p></caption><graphic xmlns:xlink="http://www.w3.org/1999/xlink" xlink:href="phytokeys-072-001-g022.jpg" position="float" orientation="portrait" xlink:type="simple" id="oo_106475.jpg"/></fig></tp:treatment-sec><tp:treatment-sec sec-type="ecology" id="SECID0EMGFK"><title>Ecology.</title><p>
              <italic><tp:taxon-name><tp:taxon-name-part taxon-name-part-type="genus">Miconia</tp:taxon-name-part> <tp:taxon-name-part taxon-name-part-type="species">lima</tp:taxon-name-part></tp:taxon-name></italic> occurs in moist tropical broadleaf or mixed broadleaf-pine, cloud forests (<italic><tp:taxon-name><tp:taxon-name-part taxon-name-part-type="genus">Pinus</tp:taxon-name-part> <tp:taxon-name-part taxon-name-part-type="species">occidentalis</tp:taxon-name-part></tp:taxon-name></italic>) ranging in elevation from 550–2000 m on limestone-derived soils. The species can be found with <italic><tp:taxon-name><tp:taxon-name-part taxon-name-part-type="genus">Miconia</tp:taxon-name-part> <tp:taxon-name-part taxon-name-part-type="species">limoides</tp:taxon-name-part></tp:taxon-name></italic> in Massif de la Selle, Haiti and Sierra de Baoruco (Monteada Nueva), Dominican Republic and co-occurs with <italic><tp:taxon-name><tp:taxon-name-part taxon-name-part-type="genus">Miconia</tp:taxon-name-part> <tp:taxon-name-part taxon-name-part-type="species">paralimoides</tp:taxon-name-part></tp:taxon-name></italic> in parts of the Cordillera Central, Dominican Republic. <italic><tp:taxon-name><tp:taxon-name-part taxon-name-part-type="genus">Miconia</tp:taxon-name-part> <tp:taxon-name-part taxon-name-part-type="species">lima</tp:taxon-name-part></tp:taxon-name></italic> also occurs with <italic><tp:taxon-name><tp:taxon-name-part taxon-name-part-type="genus">Calycogonium</tp:taxon-name-part> <tp:taxon-name-part taxon-name-part-type="species">turbinatum</tp:taxon-name-part></tp:taxon-name></italic> Urb. &amp; Ekman, <italic><tp:taxon-name><tp:taxon-name-part taxon-name-part-type="genus">Mecranium</tp:taxon-name-part> <tp:taxon-name-part taxon-name-part-type="species">septentrionale</tp:taxon-name-part></tp:taxon-name></italic> Skean, <italic><tp:taxon-name><tp:taxon-name-part taxon-name-part-type="genus">Meriania</tp:taxon-name-part> <tp:taxon-name-part taxon-name-part-type="species">involucrata</tp:taxon-name-part></tp:taxon-name></italic> Naudin, <italic><tp:taxon-name><tp:taxon-name-part taxon-name-part-type="genus">Miconia</tp:taxon-name-part> <tp:taxon-name-part taxon-name-part-type="species">capillaris</tp:taxon-name-part></tp:taxon-name></italic> (Sw.) M.Gómez, <italic><tp:taxon-name><tp:taxon-name-part taxon-name-part-type="genus">Miconia</tp:taxon-name-part> <tp:taxon-name-part taxon-name-part-type="species">ferruginea</tp:taxon-name-part></tp:taxon-name></italic> DC., <italic><tp:taxon-name><tp:taxon-name-part taxon-name-part-type="genus">Miconia</tp:taxon-name-part> <tp:taxon-name-part taxon-name-part-type="species">hispidula</tp:taxon-name-part></tp:taxon-name></italic> (Cogn.) Judd et al. (Loma Isabel de Torres, Dominican Republic), <italic><tp:taxon-name><tp:taxon-name-part taxon-name-part-type="genus">Miconia</tp:taxon-name-part> <tp:taxon-name-part taxon-name-part-type="species">dielsiana</tp:taxon-name-part></tp:taxon-name></italic> Urb., <italic><tp:taxon-name><tp:taxon-name-part taxon-name-part-type="genus">Miconia</tp:taxon-name-part> <tp:taxon-name-part taxon-name-part-type="species">jimenezii</tp:taxon-name-part></tp:taxon-name></italic> Judd &amp; R.S.Beaman, <italic><tp:taxon-name><tp:taxon-name-part taxon-name-part-type="genus">Miconia</tp:taxon-name-part> <tp:taxon-name-part taxon-name-part-type="species">punctata</tp:taxon-name-part></tp:taxon-name></italic> (Desr.) D.Don, <italic><tp:taxon-name><tp:taxon-name-part taxon-name-part-type="genus">Miconia</tp:taxon-name-part> <tp:taxon-name-part taxon-name-part-type="species">septentrionalis</tp:taxon-name-part></tp:taxon-name></italic> Judd &amp; R.Beaman, <italic><tp:taxon-name><tp:taxon-name-part taxon-name-part-type="genus">Miconia</tp:taxon-name-part> <tp:taxon-name-part taxon-name-part-type="species">tetrastoma</tp:taxon-name-part></tp:taxon-name></italic> Naudin, <italic><tp:taxon-name><tp:taxon-name-part taxon-name-part-type="genus">Miconia</tp:taxon-name-part> <tp:taxon-name-part taxon-name-part-type="species">lanceolata</tp:taxon-name-part></tp:taxon-name></italic> DC., <italic><tp:taxon-name><tp:taxon-name-part taxon-name-part-type="genus">Miconia</tp:taxon-name-part> <tp:taxon-name-part taxon-name-part-type="species">nanophylla</tp:taxon-name-part></tp:taxon-name></italic> Judd et al., <italic><tp:taxon-name><tp:taxon-name-part taxon-name-part-type="genus">Miconia</tp:taxon-name-part> <tp:taxon-name-part taxon-name-part-type="species">scalpta</tp:taxon-name-part></tp:taxon-name></italic> (Vent.) Ionta et al., <italic><tp:taxon-name><tp:taxon-name-part taxon-name-part-type="genus">Miconia</tp:taxon-name-part> <tp:taxon-name-part taxon-name-part-type="species">subcompressa</tp:taxon-name-part></tp:taxon-name></italic> Urb. and <italic><tp:taxon-name><tp:taxon-name-part taxon-name-part-type="genus">Miconia</tp:taxon-name-part> <tp:taxon-name-part taxon-name-part-type="species">zanonii</tp:taxon-name-part></tp:taxon-name></italic> Judd et al. See <xref ref-type="bibr" rid="B9">Ciferri (1936)</xref> for more information about the species occurrence and associate species in the Cordillera Septentrional (Pico Diego de Ocampo).</p></tp:treatment-sec><tp:treatment-sec sec-type="conservation status" id="SECID0EINFK"><title>Conservation status.</title><p>
              <italic><tp:taxon-name><tp:taxon-name-part taxon-name-part-type="genus">Miconia</tp:taxon-name-part> <tp:taxon-name-part taxon-name-part-type="species">lima</tp:taxon-name-part></tp:taxon-name></italic> is the most widespread species of the <italic><tp:taxon-name><tp:taxon-name-part taxon-name-part-type="section">Lima</tp:taxon-name-part></tp:taxon-name></italic> clade on Hispaniola and does not appear to be in any immediate danger from anthro<!--PageBreak--><!--PageBreak-->pogenic disturbance in most parts of its range. However, localized populations are likely under intense pressure from forest clearing for farming and charcoal production in Haiti (e.g., Massif de la Selle) and the Dominican Republic, so we consider the species as vulnerable.</p></tp:treatment-sec><tp:treatment-sec sec-type="discussion" id="SECID0ECOFK"><title>Discussion.</title><p>
              <italic><tp:taxon-name><tp:taxon-name-part taxon-name-part-type="genus">Miconia</tp:taxon-name-part> <tp:taxon-name-part taxon-name-part-type="species">lima</tp:taxon-name-part></tp:taxon-name></italic> forms part of the <italic><tp:taxon-name><tp:taxon-name-part taxon-name-part-type="genus">Miconia</tp:taxon-name-part> <tp:taxon-name-part taxon-name-part-type="species">lima</tp:taxon-name-part></tp:taxon-name></italic> species complex comprised of <italic><tp:taxon-name><tp:taxon-name-part taxon-name-part-type="genus">Miconia</tp:taxon-name-part> <tp:taxon-name-part taxon-name-part-type="species">lima</tp:taxon-name-part></tp:taxon-name></italic>, <italic><tp:taxon-name><tp:taxon-name-part taxon-name-part-type="genus">Miconia</tp:taxon-name-part> <tp:taxon-name-part taxon-name-part-type="species">limoides</tp:taxon-name-part></tp:taxon-name></italic>, <italic><tp:taxon-name><tp:taxon-name-part taxon-name-part-type="genus">Miconia</tp:taxon-name-part> <tp:taxon-name-part taxon-name-part-type="species">marigotiana</tp:taxon-name-part></tp:taxon-name></italic>, <italic><tp:taxon-name><tp:taxon-name-part taxon-name-part-type="genus">Miconia</tp:taxon-name-part> <tp:taxon-name-part taxon-name-part-type="species">ottoschmidtii</tp:taxon-name-part></tp:taxon-name></italic>, <italic><tp:taxon-name><tp:taxon-name-part taxon-name-part-type="genus">Miconia</tp:taxon-name-part> <tp:taxon-name-part taxon-name-part-type="species">paralimoides</tp:taxon-name-part></tp:taxon-name></italic>, <italic><tp:taxon-name><tp:taxon-name-part taxon-name-part-type="genus">Miconia</tp:taxon-name-part> <tp:taxon-name-part taxon-name-part-type="species">pedunculata</tp:taxon-name-part></tp:taxon-name></italic> and <italic><tp:taxon-name><tp:taxon-name-part taxon-name-part-type="genus">Miconia</tp:taxon-name-part> <tp:taxon-name-part taxon-name-part-type="species">phyrnosomaderma</tp:taxon-name-part></tp:taxon-name></italic>. <italic><tp:taxon-name><tp:taxon-name-part taxon-name-part-type="genus">Miconia</tp:taxon-name-part> <tp:taxon-name-part taxon-name-part-type="species">lima</tp:taxon-name-part></tp:taxon-name></italic> is perhaps the most taxonomically complex species of the entire <italic><tp:taxon-name><tp:taxon-name-part taxon-name-part-type="section">Lima</tp:taxon-name-part></tp:taxon-name></italic> clade. The species varies greatly throughout its range but shows geographic cohesion in morphological features, i.e., plants from specific geographic regions can be distinguished from those of other regions. For instance, populations from Massif de la Selle, Haiti tend to have smaller leaves than other populations, and populations in the Cordillera Septentrional, Dominican Republic have longer calyx teeth than most other populations of the species.</p><p>Populations in the Monteada Nueva region of the Dominican Republic show potential introgession with <italic><tp:taxon-name><tp:taxon-name-part taxon-name-part-type="genus">Miconia</tp:taxon-name-part> <tp:taxon-name-part taxon-name-part-type="species">limoides</tp:taxon-name-part></tp:taxon-name></italic>, as they have spreading to spreading-ascending stem hairs (instead of strongly ascending stem hairs), strongly angular, bulla-based hairs on the adaxial leaf surface, and dense, bulla-based hairs on the abaxial leaf surface, mostly or nearly obscuring the lamina, as in <italic><tp:taxon-name><tp:taxon-name-part taxon-name-part-type="genus">Miconia</tp:taxon-name-part> <tp:taxon-name-part taxon-name-part-type="species">limoides</tp:taxon-name-part></tp:taxon-name></italic> (e.g., <italic>Howard 12300</italic>, <italic>Judd 5183, 8083</italic>, <italic>Liogier 11661</italic>, <italic>Majure 5960</italic>, <italic>Zanoni 18919, 30470, 38638</italic>; see Fig. <xref ref-type="fig" rid="F26">26A–C</xref>). <italic><tp:taxon-name><tp:taxon-name-part taxon-name-part-type="genus">Miconia</tp:taxon-name-part> <tp:taxon-name-part taxon-name-part-type="species">lima</tp:taxon-name-part></tp:taxon-name></italic> also potentially hybridizes with <italic><tp:taxon-name><tp:taxon-name-part taxon-name-part-type="genus">Miconia</tp:taxon-name-part> <tp:taxon-name-part taxon-name-part-type="species">paralimoides</tp:taxon-name-part></tp:taxon-name></italic> in the Cordillera Central (see under <italic><tp:taxon-name><tp:taxon-name-part taxon-name-part-type="genus">Miconia</tp:taxon-name-part> <tp:taxon-name-part taxon-name-part-type="species">paralimoides</tp:taxon-name-part></tp:taxon-name></italic>).</p><p>Populations of <italic><tp:taxon-name><tp:taxon-name-part taxon-name-part-type="genus">Miconia</tp:taxon-name-part> <tp:taxon-name-part taxon-name-part-type="species">lima</tp:taxon-name-part></tp:taxon-name></italic> from the Loma Quita Espuela region of the Cordillera Septentrional, Dominican Republic are unique within the species in having densely long- shaggy pubescent stems (with hairs to 2.8 mm long), inflorescence axes, and hypanthia, as well as adaxial leaf surfaces with well-developed bulla-based hairs with long, attenuate apices and calyx teeth up to 5 mm long (i.e., <italic>Abbott 2184</italic>, <italic>García 5222</italic>). Partial DNA sequence data from an herbarium specimen (<italic>García 5222</italic>) from this population exhibited synapomorphies with other accessions of <italic><tp:taxon-name><tp:taxon-name-part taxon-name-part-type="genus">Miconia</tp:taxon-name-part> <tp:taxon-name-part taxon-name-part-type="species">lima</tp:taxon-name-part></tp:taxon-name></italic>, and in general, northeasternmost populations of <italic><tp:taxon-name><tp:taxon-name-part taxon-name-part-type="genus">Miconia</tp:taxon-name-part> <tp:taxon-name-part taxon-name-part-type="species">lima</tp:taxon-name-part></tp:taxon-name></italic> in the Domincan Republic tend to have larger leaves and longer hairs on all surfaces of the plant and fall within the morphological limits of Cogniaux’s <tp:taxon-name><tp:taxon-name-part taxon-name-part-type="genus">Ossaea</tp:taxon-name-part> <tp:taxon-name-part taxon-name-part-type="species">lima</tp:taxon-name-part> <tp:taxon-name-part taxon-name-part-type="infraspecific-rank">var.</tp:taxon-name-part> <tp:taxon-name-part taxon-name-part-type="variety">grandifolia</tp:taxon-name-part></tp:taxon-name> from Loma Isabel de Torres, which we treat as a synonym under a broadly circumscribed <italic><tp:taxon-name><tp:taxon-name-part taxon-name-part-type="genus">Miconia</tp:taxon-name-part> <tp:taxon-name-part taxon-name-part-type="species">lima</tp:taxon-name-part></tp:taxon-name></italic>. Thus, although the Loma Quita Espuela populations are somewhat morphologically divergent from most other populations of <italic><tp:taxon-name><tp:taxon-name-part taxon-name-part-type="genus">Miconia</tp:taxon-name-part> <tp:taxon-name-part taxon-name-part-type="species">lima</tp:taxon-name-part></tp:taxon-name></italic>, we consider them as representing morphologically differentiated, geographically centered populations, which are not clearly diagnosable from others of <italic><tp:taxon-name><tp:taxon-name-part taxon-name-part-type="genus">Miconia</tp:taxon-name-part> <tp:taxon-name-part taxon-name-part-type="species">lima</tp:taxon-name-part></tp:taxon-name></italic>. However, it is certainly possible that more molecular and mophological work on those populations might show them to be distinct from <italic><tp:taxon-name><tp:taxon-name-part taxon-name-part-type="genus">Miconia</tp:taxon-name-part> <tp:taxon-name-part taxon-name-part-type="species">lima</tp:taxon-name-part></tp:taxon-name></italic>.</p></tp:treatment-sec><tp:treatment-sec sec-type="material" id="SECID0EVWFK"><title>Specimens examined.</title><p>
              <bold>DOMINICAN REPUBLIC: Prov. Baoruco.</bold> Sierra de Neiba, Norte del poblado Apolinar Perdomo cerca del limite con la Prov. San Juan, Monte Bonito; <named-content xmlns:xlink="http://www.w3.org/1999/xlink" content-type="dwc:verbatimCoordinates" xlink:type="simple"><named-content content-type="geo-json" specific-use="{&#34;type&#34;:&#34;Point&#34;,&#34;coordinates&#34;:[-71.400000,18.583333]}" id="NCID0EAXFK" xlink:type="simple">18°35'N, 71°24'O</named-content></named-content>, 31 Mar 1994, <italic>García 5521</italic> (<named-content xmlns:xlink="http://www.w3.org/1999/xlink" content-type="dwc:institutional_code" xlink:type="simple">FLAS</named-content>, <named-content xmlns:xlink="http://www.w3.org/1999/xlink" content-type="dwc:institutional_code" xlink:type="simple">JBSD</named-content>); Loma del Pavo, Baoruco, 1500 m, 26–27 Jul 1973, <italic>Liogier 19769</italic> (<named-content xmlns:xlink="http://www.w3.org/1999/xlink" content-type="dwc:institutional_code" xlink:type="simple">NY</named-content>). <bold>Prov. Barahona.</bold> La Hotte, between La Cueva and Placer Bonita, alt. 3500–5000 ft, 1 Aug 1950, <italic>Howard 12300</italic> (A, S, <named-content xmlns:xlink="http://www.w3.org/1999/xlink" content-type="dwc:institutional_code" xlink:type="simple">US</named-content>); Sierra de Baoruco, Monteada Nueva, near Polo, 1400–1425 m, 28 <!--PageBreak--><!--PageBreak-->May 1986, <italic>Judd 5183</italic> (F, <named-content xmlns:xlink="http://www.w3.org/1999/xlink" content-type="dwc:institutional_code" xlink:type="simple">FLAS</named-content>, <named-content xmlns:xlink="http://www.w3.org/1999/xlink" content-type="dwc:institutional_code" xlink:type="simple">JBSD</named-content>, <named-content xmlns:xlink="http://www.w3.org/1999/xlink" content-type="dwc:institutional_code" xlink:type="simple">NY</named-content>); Monteada Nueva Region, S on Cabral-Polo Road, then 5.9 km SE on “riverbed road” and ca. 0.15 km more on turn-off toward Monteada Nueva (peak is Loma Trocha de Pey), <named-content xmlns:xlink="http://www.w3.org/1999/xlink" content-type="dwc:verbatimCoordinates" xlink:type="simple"><named-content content-type="geo-json" specific-use="{&#34;type&#34;:&#34;Point&#34;,&#34;coordinates&#34;:[-71.234722,18.114167]}" id="NCID0EUYFK" xlink:type="simple">18°6'51"N, -71°14'5"W</named-content></named-content>, 1330 m, 31 May 2006, <italic>Judd 8083</italic> (<named-content xmlns:xlink="http://www.w3.org/1999/xlink" content-type="dwc:institutional_code" xlink:type="simple">FLAS</named-content>, <named-content xmlns:xlink="http://www.w3.org/1999/xlink" content-type="dwc:institutional_code" xlink:type="simple">JBSD</named-content>); Monteada Nueva, “Cana Brava” S of Cabral Cloud Forest, 1300 m, 15 Jun 1968, <italic>Liogier 11661</italic> (<named-content xmlns:xlink="http://www.w3.org/1999/xlink" content-type="dwc:institutional_code" xlink:type="simple">NY</named-content>); Sierra de Bahoruco, Municipio Polo, Monteada Nueva, lugar denominado Cortico; <named-content xmlns:xlink="http://www.w3.org/1999/xlink" content-type="dwc:verbatimCoordinates" xlink:type="simple"><named-content content-type="geo-json" specific-use="{&#34;type&#34;:&#34;Point&#34;,&#34;coordinates&#34;:[-71.234790,18.114190]}" id="NCID0EMZFK" xlink:type="simple">18.11419°N, -71.23479°W</named-content></named-content>; 1407 m, 2 Feb 2016, <italic>Majure 5960</italic> (<named-content xmlns:xlink="http://www.w3.org/1999/xlink" content-type="dwc:institutional_code" xlink:type="simple">DES</named-content>, <named-content xmlns:xlink="http://www.w3.org/1999/xlink" content-type="dwc:institutional_code" xlink:type="simple">FLAS</named-content>, <named-content xmlns:xlink="http://www.w3.org/1999/xlink" content-type="dwc:institutional_code" xlink:type="simple">JBSD</named-content>, <named-content xmlns:xlink="http://www.w3.org/1999/xlink" content-type="dwc:institutional_code" xlink:type="simple">NY</named-content>); Sierra de Bahoruco, Prov. Barahona, Municipio Polo, Monteada Nueva, lugar denominado Monte Jo; <named-content xmlns:xlink="http://www.w3.org/1999/xlink" content-type="dwc:verbatimCoordinates" xlink:type="simple"><named-content content-type="geo-json" specific-use="{&#34;type&#34;:&#34;Point&#34;,&#34;coordinates&#34;:[-71.280430,18.168220]}" id="NCID0EG1FK" xlink:type="simple">18.16822°N, -71.28043°W</named-content></named-content>; 1650 m, 2 Feb 2016, <italic>Majure 5963</italic> (<named-content xmlns:xlink="http://www.w3.org/1999/xlink" content-type="dwc:institutional_code" xlink:type="simple">DES</named-content>, <named-content xmlns:xlink="http://www.w3.org/1999/xlink" content-type="dwc:institutional_code" xlink:type="simple">FLAS</named-content>, <named-content xmlns:xlink="http://www.w3.org/1999/xlink" content-type="dwc:institutional_code" xlink:type="simple">JBSD</named-content>, <named-content xmlns:xlink="http://www.w3.org/1999/xlink" content-type="dwc:institutional_code" xlink:type="simple">NY</named-content>); Sierra de Baoruco, 4 km arriba en el pueblecito rural de Entrada de Cortico, en el camino El Gajo (Monteada Nueva), <named-content xmlns:xlink="http://www.w3.org/1999/xlink" content-type="dwc:verbatimCoordinates" xlink:type="simple"><named-content content-type="geo-json" specific-use="{&#34;type&#34;:&#34;Point&#34;,&#34;coordinates&#34;:[-71.225000,18.125000]}" id="NCID0EA2FK" xlink:type="simple">18°07.5'N, -71°13.5'W</named-content></named-content>, 4100–4200 ft, 19 Jan 1982, <italic>Zanoni 18919</italic> (<named-content xmlns:xlink="http://www.w3.org/1999/xlink" content-type="dwc:institutional_code" xlink:type="simple">FLAS</named-content>, <named-content xmlns:xlink="http://www.w3.org/1999/xlink" content-type="dwc:institutional_code" xlink:type="simple">JBSD</named-content>, <named-content xmlns:xlink="http://www.w3.org/1999/xlink" content-type="dwc:institutional_code" xlink:type="simple">MO</named-content>, <named-content xmlns:xlink="http://www.w3.org/1999/xlink" content-type="dwc:institutional_code" xlink:type="simple">NY</named-content>); Sierra de Baoruco, en la cima de Morne La Jo; <named-content xmlns:xlink="http://www.w3.org/1999/xlink" content-type="dwc:verbatimCoordinates" xlink:type="simple"><named-content content-type="geo-json" specific-use="{&#34;type&#34;:&#34;Point&#34;,&#34;coordinates&#34;:[-71.283333,18.300000]}" id="NCID0E12FK" xlink:type="simple">18°18'N, -71°17'O</named-content></named-content>, 1550–1600 m, 5 Jun 1984, <italic>Zanoni 30470</italic> (<named-content xmlns:xlink="http://www.w3.org/1999/xlink" content-type="dwc:institutional_code" xlink:type="simple">FLAS</named-content>, <named-content xmlns:xlink="http://www.w3.org/1999/xlink" content-type="dwc:institutional_code" xlink:type="simple">JBSD</named-content>, <named-content xmlns:xlink="http://www.w3.org/1999/xlink" content-type="dwc:institutional_code" xlink:type="simple">NY</named-content>); Sierra de Baoruco, Loma “Pie Pol” (Pie de Palo) de La Guásara de Barahona; <named-content xmlns:xlink="http://www.w3.org/1999/xlink" content-type="dwc:verbatimCoordinates" xlink:type="simple"><named-content content-type="geo-json" specific-use="{&#34;type&#34;:&#34;Point&#34;,&#34;coordinates&#34;:[-71.200000,18.166667]}" id="NCID0EQ3FK" xlink:type="simple">18°10'N, -71°12'O</named-content></named-content>, 1250 m, 25 Mar 1987, <italic>Zanoni 38638</italic> (<named-content xmlns:xlink="http://www.w3.org/1999/xlink" content-type="dwc:institutional_code" xlink:type="simple">FLAS</named-content>, <named-content xmlns:xlink="http://www.w3.org/1999/xlink" content-type="dwc:institutional_code" xlink:type="simple">JBSD</named-content>); <bold>Prov. Duarte.</bold> San Francisco de Macoris, 400–1000 m, 5–17 April 1923, <italic>Abbott 2182</italic> (<named-content xmlns:xlink="http://www.w3.org/1999/xlink" content-type="dwc:institutional_code" xlink:type="simple">GH</named-content>, <named-content xmlns:xlink="http://www.w3.org/1999/xlink" content-type="dwc:institutional_code" xlink:type="simple">US</named-content>); San Francisco de Macoris, 400–1000 m, 5–17 April 1922, <italic>Abbott 2184</italic> (<named-content xmlns:xlink="http://www.w3.org/1999/xlink" content-type="dwc:institutional_code" xlink:type="simple">NY</named-content>); Cordillera Septentrional, Reserva Cientifica Loma Quita Espuela, en al lado Noroeste, camino al Valle; <named-content xmlns:xlink="http://www.w3.org/1999/xlink" content-type="dwc:verbatimCoordinates" xlink:type="simple"><named-content content-type="geo-json" specific-use="{&#34;type&#34;:&#34;Point&#34;,&#34;coordinates&#34;:[-70.166667,19.350000]}" id="NCID0EX4FK" xlink:type="simple">19°21'N, -70°10'O</named-content></named-content>, 600 m, 12 Aug 1993, <italic>García 5222</italic> (<named-content xmlns:xlink="http://www.w3.org/1999/xlink" content-type="dwc:institutional_code" xlink:type="simple">FLAS</named-content>, <named-content xmlns:xlink="http://www.w3.org/1999/xlink" content-type="dwc:institutional_code" xlink:type="simple">JBSD</named-content>, <named-content xmlns:xlink="http://www.w3.org/1999/xlink" content-type="dwc:institutional_code" xlink:type="simple">MO</named-content>). <bold>Prov. Elias Piña.</bold> Cordillera Central, west slope of Loma Nalga de Maco, in clearing called Pinar Claro, along trail from Rio Limpio to the peak, 1650 m, 21 May 1992, <italic>Judd 6587</italic> (<named-content xmlns:xlink="http://www.w3.org/1999/xlink" content-type="dwc:institutional_code" xlink:type="simple">FLAS</named-content>, <named-content xmlns:xlink="http://www.w3.org/1999/xlink" content-type="dwc:institutional_code" xlink:type="simple">JBSD</named-content>, <named-content xmlns:xlink="http://www.w3.org/1999/xlink" content-type="dwc:institutional_code" xlink:type="simple">NY</named-content>); Cordillera Central, Loma Nalga de Maco, entre Pinar Claro y la cima de la loma; <named-content xmlns:xlink="http://www.w3.org/1999/xlink" content-type="dwc:verbatimCoordinates" xlink:type="simple"><named-content content-type="geo-json" specific-use="{&#34;type&#34;:&#34;Point&#34;,&#34;coordinates&#34;:[-71.483333,19.216667]}" id="NCID0E45FK" xlink:type="simple">19°13'N, -71°29'O</named-content></named-content>, 1700–1995 m, 21 May 1992, <italic>Santana 956</italic> (<named-content xmlns:xlink="http://www.w3.org/1999/xlink" content-type="dwc:institutional_code" xlink:type="simple">FLAS</named-content>, <named-content xmlns:xlink="http://www.w3.org/1999/xlink" content-type="dwc:institutional_code" xlink:type="simple">JBSD</named-content>). <bold>Prov. Espaillat.</bold> Cordillera Septentrional, Moca, lado N de la Loma El Mogote, <named-content xmlns:xlink="http://www.w3.org/1999/xlink" content-type="dwc:verbatimCoordinates" xlink:type="simple"><named-content content-type="geo-json" specific-use="{&#34;type&#34;:&#34;Point&#34;,&#34;coordinates&#34;:[-70.483333,19.491667]}" id="NCID0ER6FK" xlink:type="simple">19°29.5'N, -70°29'O</named-content></named-content>, 950 m, 12 Aug 1986, <italic>García 1511</italic> (<named-content xmlns:xlink="http://www.w3.org/1999/xlink" content-type="dwc:institutional_code" xlink:type="simple">FLAS</named-content>, <named-content xmlns:xlink="http://www.w3.org/1999/xlink" content-type="dwc:institutional_code" xlink:type="simple">JBSD</named-content>, <named-content xmlns:xlink="http://www.w3.org/1999/xlink" content-type="dwc:institutional_code" xlink:type="simple">MO</named-content>, <named-content xmlns:xlink="http://www.w3.org/1999/xlink" content-type="dwc:institutional_code" xlink:type="simple">NY</named-content>, S, <named-content xmlns:xlink="http://www.w3.org/1999/xlink" content-type="dwc:institutional_code" xlink:type="simple">US</named-content>); Limestone crest, Jamao, Moca, La Cumbre, 700–800 m, 17 May 1969, <italic>Liogier 15401</italic> (<named-content xmlns:xlink="http://www.w3.org/1999/xlink" content-type="dwc:institutional_code" xlink:type="simple">GH</named-content>, <named-content xmlns:xlink="http://www.w3.org/1999/xlink" content-type="dwc:institutional_code" xlink:type="simple">NY</named-content>, <named-content xmlns:xlink="http://www.w3.org/1999/xlink" content-type="dwc:institutional_code" xlink:type="simple">US</named-content>); Cordillera Septentrional, en la cima de la loma El Magote, aprox. 9 km al NE de Moca; <named-content xmlns:xlink="http://www.w3.org/1999/xlink" content-type="dwc:verbatimCoordinates" xlink:type="simple"><named-content content-type="geo-json" specific-use="{&#34;type&#34;:&#34;Point&#34;,&#34;coordinates&#34;:[-70.483333,19.483333]}" id="NCID0EHBGK" xlink:type="simple">19°29'N, -70°29'O</named-content></named-content>, 940–960 m, 30 Jul 1986, <italic>Zanoni 36959</italic> (<named-content xmlns:xlink="http://www.w3.org/1999/xlink" content-type="dwc:institutional_code" xlink:type="simple">FLAS</named-content>, <named-content xmlns:xlink="http://www.w3.org/1999/xlink" content-type="dwc:institutional_code" xlink:type="simple">JBSD</named-content>, <named-content xmlns:xlink="http://www.w3.org/1999/xlink" content-type="dwc:institutional_code" xlink:type="simple">MO</named-content>, <named-content xmlns:xlink="http://www.w3.org/1999/xlink" content-type="dwc:institutional_code" xlink:type="simple">NY</named-content>, S); Cordillera Septentrional, al este del Paso, La Cumbre, el paso entre Moca y Jamao al Norte; <named-content xmlns:xlink="http://www.w3.org/1999/xlink" content-type="dwc:verbatimCoordinates" xlink:type="simple"><named-content content-type="geo-json" specific-use="{&#34;type&#34;:&#34;Point&#34;,&#34;coordinates&#34;:[-70.500000,19.500000]}" id="NCID0EBCGK" xlink:type="simple">19°30'N, -70°30'O</named-content></named-content>, 800 m, 17 Feb 1987, <italic>Zanoni 38327</italic> (<named-content xmlns:xlink="http://www.w3.org/1999/xlink" content-type="dwc:institutional_code" xlink:type="simple">FLAS</named-content>, <named-content xmlns:xlink="http://www.w3.org/1999/xlink" content-type="dwc:institutional_code" xlink:type="simple">JBSD</named-content>, <named-content xmlns:xlink="http://www.w3.org/1999/xlink" content-type="dwc:institutional_code" xlink:type="simple">MO</named-content>, <named-content xmlns:xlink="http://www.w3.org/1999/xlink" content-type="dwc:institutional_code" xlink:type="simple">NY</named-content>, S). <bold>Prov. Hermanas Mirabal.</bold> Cordillera Septentrional, Tenares, Distrito Municipal de Blanco Arriba, paraje La Jibara, en los Mogotes del Peñon, <named-content xmlns:xlink="http://www.w3.org/1999/xlink" content-type="dwc:verbatimCoordinates" xlink:type="simple"><named-content content-type="geo-json" specific-use="{&#34;type&#34;:&#34;Point&#34;,&#34;coordinates&#34;:[-70.331944,19.515556]}" id="NCID0E4CGK" xlink:type="simple">19°30'56"N, -70°19'55"O</named-content></named-content>, 626 m, 21 Feb 2001, <italic>Veloz 2401</italic> (<named-content xmlns:xlink="http://www.w3.org/1999/xlink" content-type="dwc:institutional_code" xlink:type="simple">JBSD</named-content>). <bold>Prov. Independencia.</bold> Sierra de Neiba, municipio La Descubierta, en la Loma del 15, subiendo por la carretera International, <named-content xmlns:xlink="http://www.w3.org/1999/xlink" content-type="dwc:verbatimCoordinates" xlink:type="simple"><named-content content-type="geo-json" specific-use="{&#34;type&#34;:&#34;Point&#34;,&#34;coordinates&#34;:[-71.783333,18.683333]}" id="NCID0ENDGK" xlink:type="simple">18°41'N, -71°47'W</named-content></named-content>, 1900–2000 m, 15 Dec 2000, <italic>Clase 2651</italic> (<named-content xmlns:xlink="http://www.w3.org/1999/xlink" content-type="dwc:institutional_code" xlink:type="simple">FLAS</named-content>, <named-content xmlns:xlink="http://www.w3.org/1999/xlink" content-type="dwc:institutional_code" xlink:type="simple">JBSD</named-content>); Sierra de Neiba, La Descubierta, paraje Sabana Real, <named-content xmlns:xlink="http://www.w3.org/1999/xlink" content-type="dwc:verbatimCoordinates" xlink:type="simple"><named-content content-type="geo-json" specific-use="{&#34;type&#34;:&#34;Point&#34;,&#34;coordinates&#34;:[-71.800000,18.633333]}" id="NCID0E6DGK" xlink:type="simple">18°38'N, -71°48'O</named-content></named-content>, 1800–2000 m, 19 Jul 2002, <italic>Clase 3274</italic> (<named-content xmlns:xlink="http://www.w3.org/1999/xlink" content-type="dwc:institutional_code" xlink:type="simple">FLAS</named-content>, <named-content xmlns:xlink="http://www.w3.org/1999/xlink" content-type="dwc:institutional_code" xlink:type="simple">JBSD</named-content>, <named-content xmlns:xlink="http://www.w3.org/1999/xlink" content-type="dwc:institutional_code" xlink:type="simple">MO</named-content>); Sierra de Neiba, International Hwy., ca. 33.7 km N of La Descubierta on road to Los Doscientos and Hondo Valle, ca. 1800 m, 30 May 1986, <italic>Judd 5194</italic> (F, <named-content xmlns:xlink="http://www.w3.org/1999/xlink" content-type="dwc:institutional_code" xlink:type="simple">FLAS</named-content>, <named-content xmlns:xlink="http://www.w3.org/1999/xlink" content-type="dwc:institutional_code" xlink:type="simple">JBSD</named-content>, <named-content xmlns:xlink="http://www.w3.org/1999/xlink" content-type="dwc:institutional_code" xlink:type="simple">MO</named-content>, S, <named-content xmlns:xlink="http://www.w3.org/1999/xlink" content-type="dwc:institutional_code" xlink:type="simple">US</named-content>); Sierra de Neiba, near La Doscientos, Hondo Valle, 1750–1850 m, 5–7 Sept 1968, <italic>Liogier 12525</italic> (<named-content xmlns:xlink="http://www.w3.org/1999/xlink" content-type="dwc:institutional_code" xlink:type="simple">NY</named-content>); 5–6 km NNW of Angel Feliz, crest and S of crest of Sierra Neiba, <named-content xmlns:xlink="http://www.w3.org/1999/xlink" content-type="dwc:verbatimCoordinates" xlink:type="simple"><named-content content-type="geo-json" specific-use="{&#34;type&#34;:&#34;Point&#34;,&#34;coordinates&#34;:[-71.783333,18.683333]}" id="NCID0EQFGK" xlink:type="simple">18°41'N, -71°47'W</named-content></named-content>, 15 Oct 1991, Sierra de Neiba, 1500 m, 24–26 Mar 1975, <!--PageBreak--><italic>Liogier 22668</italic> (<named-content xmlns:xlink="http://www.w3.org/1999/xlink" content-type="dwc:institutional_code" xlink:type="simple">UCMM</named-content>); Sierra de Neiba, Municipio La Descubierta, comunidad Sabana Real, yendo desde Loma del 15 hacia La 204, carretera Internacional; <named-content xmlns:xlink="http://www.w3.org/1999/xlink" content-type="dwc:verbatimCoordinates" xlink:type="simple"><named-content content-type="geo-json" specific-use="{&#34;type&#34;:&#34;Point&#34;,&#34;coordinates&#34;:[-71.788650,18.683940]}" id="NCID0E6FGK" xlink:type="simple">18.68394°N, 71.78865°W</named-content></named-content>; 1901 m, 5 Feb 2016, <italic>Majure 6007</italic> (<named-content xmlns:xlink="http://www.w3.org/1999/xlink" content-type="dwc:institutional_code" xlink:type="simple">DES</named-content>, <named-content xmlns:xlink="http://www.w3.org/1999/xlink" content-type="dwc:institutional_code" xlink:type="simple">FLAS</named-content>, <named-content xmlns:xlink="http://www.w3.org/1999/xlink" content-type="dwc:institutional_code" xlink:type="simple">JBSD</named-content>, <named-content xmlns:xlink="http://www.w3.org/1999/xlink" content-type="dwc:institutional_code" xlink:type="simple">NY</named-content>); Sierra de Bahoruco National Park, El Cielo, <named-content xmlns:xlink="http://www.w3.org/1999/xlink" content-type="dwc:verbatimCoordinates" xlink:type="simple"><named-content content-type="geo-json" specific-use="{&#34;type&#34;:&#34;Point&#34;,&#34;coordinates&#34;:[-72.669694,18.132500]}" id="NCID0EZGGK" xlink:type="simple">8°07'57"N, -72°40'10.9"W</named-content></named-content>, 1520 m, 2 June 2006, <italic>Skean 4312</italic> (<named-content xmlns:xlink="http://www.w3.org/1999/xlink" content-type="dwc:institutional_code" xlink:type="simple">FLAS</named-content>); 5–6 km NNW of Angel Feliz, crest and S of crest of Sierra de Neiba, 18–41N, -71–47W, 1770–1800 m, 15 Oct 1991, <italic>Thompson 9728</italic> (<named-content xmlns:xlink="http://www.w3.org/1999/xlink" content-type="dwc:institutional_code" xlink:type="simple">FLAS</named-content>); Sierra de Baoruco, en Charco de la Paloma, 37.4 km al sur de Puerto Escondido en el camino a Aceitillar y continuando en el camino a Aguacate, <named-content xmlns:xlink="http://www.w3.org/1999/xlink" content-type="dwc:verbatimCoordinates" xlink:type="simple"><named-content content-type="geo-json" specific-use="{&#34;type&#34;:&#34;Point&#34;,&#34;coordinates&#34;:[-71.533333,18.200000]}" id="NCID0ENHGK" xlink:type="simple">18°12'N, -71°32'O</named-content></named-content>, 1810 m, 19 Mar 1985, <italic>Zanoni 33924</italic> (<named-content xmlns:xlink="http://www.w3.org/1999/xlink" content-type="dwc:institutional_code" xlink:type="simple">FLAS</named-content>, <named-content xmlns:xlink="http://www.w3.org/1999/xlink" content-type="dwc:institutional_code" xlink:type="simple">JBSD</named-content>, <named-content xmlns:xlink="http://www.w3.org/1999/xlink" content-type="dwc:institutional_code" xlink:type="simple">NY</named-content>); Sierra de Neiba, ladera occidental de la Loma El Hoyazo, entre el Puesto Militar 204 y el Monumento km 204 en la Carretera Internacional (al sur de Aniseto Martinez); <named-content xmlns:xlink="http://www.w3.org/1999/xlink" content-type="dwc:verbatimCoordinates" xlink:type="simple"><named-content content-type="geo-json" specific-use="{&#34;type&#34;:&#34;Point&#34;,&#34;coordinates&#34;:[-71.783333,18.683333]}" id="NCID0EDIGK" xlink:type="simple">18°41'N, -71°47'O</named-content></named-content>, 1856 m, 15 Jul 1987, <italic>Zanoni 39899</italic> (<named-content xmlns:xlink="http://www.w3.org/1999/xlink" content-type="dwc:institutional_code" xlink:type="simple">FLAS</named-content>, <named-content xmlns:xlink="http://www.w3.org/1999/xlink" content-type="dwc:institutional_code" xlink:type="simple">JBSD</named-content>, <named-content xmlns:xlink="http://www.w3.org/1999/xlink" content-type="dwc:institutional_code" xlink:type="simple">MO</named-content>, <named-content xmlns:xlink="http://www.w3.org/1999/xlink" content-type="dwc:institutional_code" xlink:type="simple">NY</named-content>). <bold>Prov. La Vega.</bold> gorge of Arroyo de la Sal, above the Jimenoa Dam, Jarabacoa, 900 m, 19 Jun 1968, <italic>Liogier 11758</italic> (<named-content xmlns:xlink="http://www.w3.org/1999/xlink" content-type="dwc:institutional_code" xlink:type="simple">NY</named-content>, <named-content xmlns:xlink="http://www.w3.org/1999/xlink" content-type="dwc:institutional_code" xlink:type="simple">US</named-content>); Cordillera Central, Municipio Constanza, Valle Nuevo, en la calle subiendo hacía Pinar Parejo; <named-content xmlns:xlink="http://www.w3.org/1999/xlink" content-type="dwc:verbatimCoordinates" xlink:type="simple"><named-content content-type="geo-json" specific-use="{&#34;type&#34;:&#34;Point&#34;,&#34;coordinates&#34;:[-70.726590,18.855400]}" id="NCID0EMJGK" xlink:type="simple">18.85540°N, -70.72659°W</named-content></named-content>; 1692 m, 7 Feb 2016, <italic>Majure 6020</italic> (<named-content xmlns:xlink="http://www.w3.org/1999/xlink" content-type="dwc:institutional_code" xlink:type="simple">DES</named-content>, <named-content xmlns:xlink="http://www.w3.org/1999/xlink" content-type="dwc:institutional_code" xlink:type="simple">FLAS</named-content>, <named-content xmlns:xlink="http://www.w3.org/1999/xlink" content-type="dwc:institutional_code" xlink:type="simple">JBSD</named-content>, <named-content xmlns:xlink="http://www.w3.org/1999/xlink" content-type="dwc:institutional_code" xlink:type="simple">NY</named-content>). <bold>Prov. Pedernales.</bold> Sierra de Baoruco, Carretera Internacional, 2024007N, 212375E, 2 Apr 2003, <italic>Clase 3512</italic> (<named-content xmlns:xlink="http://www.w3.org/1999/xlink" content-type="dwc:institutional_code" xlink:type="simple">FLAS</named-content>, <named-content xmlns:xlink="http://www.w3.org/1999/xlink" content-type="dwc:institutional_code" xlink:type="simple">JBSD</named-content>); Sierra de Baoruco, Parque Nacional Sierra de Baoruco, Distrito Municipal José Francisco Peña Gomez, Comunidad Los Arroyos, Carretera International, entrada Ladera del Sur, parche de vegetación justo después del letrero del parque; <named-content xmlns:xlink="http://www.w3.org/1999/xlink" content-type="dwc:verbatimCoordinates" xlink:type="simple"><named-content content-type="geo-json" specific-use="{&#34;type&#34;:&#34;Point&#34;,&#34;coordinates&#34;:[-71.744430,18.255570]}" id="NCID0ESKGK" xlink:type="simple">18.25557°N, -71.74443°W</named-content></named-content>; 1628 m, 4 Feb 2016, <italic>Majure 5983</italic> (<named-content xmlns:xlink="http://www.w3.org/1999/xlink" content-type="dwc:institutional_code" xlink:type="simple">DES</named-content>, <named-content xmlns:xlink="http://www.w3.org/1999/xlink" content-type="dwc:institutional_code" xlink:type="simple">FLAS</named-content>, <named-content xmlns:xlink="http://www.w3.org/1999/xlink" content-type="dwc:institutional_code" xlink:type="simple">JBSD</named-content>, <named-content xmlns:xlink="http://www.w3.org/1999/xlink" content-type="dwc:institutional_code" xlink:type="simple">NY</named-content>); Sierra de Baoruco, 38 km Sur de Duverge, 0.5 km Sur de Aguacate, en la Carretera Internacional a Los Arroyos y Pedernales, <named-content xmlns:xlink="http://www.w3.org/1999/xlink" content-type="dwc:verbatimCoordinates" xlink:type="simple"><named-content content-type="geo-json" specific-use="{&#34;type&#34;:&#34;Point&#34;,&#34;coordinates&#34;:[-71.708333,18.300000]}" id="NCID0EMLGK" xlink:type="simple">18°18'N, -71°42.5'O</named-content></named-content>, 1550–1600 m, 18 Aug 1983, <italic>Zanoni 26574</italic> (<named-content xmlns:xlink="http://www.w3.org/1999/xlink" content-type="dwc:institutional_code" xlink:type="simple">FLAS</named-content>, <named-content xmlns:xlink="http://www.w3.org/1999/xlink" content-type="dwc:institutional_code" xlink:type="simple">JBSD</named-content>, <named-content xmlns:xlink="http://www.w3.org/1999/xlink" content-type="dwc:institutional_code" xlink:type="simple">NY</named-content>). <bold>Prov. Puerto Plata.</bold> Cordillera Septentrional, Loma Isabel de Torres, en el casquete de la cima, cara este de la loma; <named-content xmlns:xlink="http://www.w3.org/1999/xlink" content-type="dwc:verbatimCoordinates" xlink:type="simple"><named-content content-type="geo-json" specific-use="{&#34;type&#34;:&#34;Point&#34;,&#34;coordinates&#34;:[-70.708333,18.753333]}" id="NCID0EEMGK" xlink:type="simple">18°45.2'N, -70°42.5'O</named-content></named-content>, 700–800 m, 23 <!--PageBreak-->Sep 1997, <italic>F. Jiménez 2302</italic> (<named-content xmlns:xlink="http://www.w3.org/1999/xlink" content-type="dwc:institutional_code" xlink:type="simple">FLAS</named-content>, <named-content xmlns:xlink="http://www.w3.org/1999/xlink" content-type="dwc:institutional_code" xlink:type="simple">JBSD</named-content>); Loma Isabel de Torres Peak, 775 m, 30 Jun 1963, <italic>J. Jiménez 4778</italic> (<named-content xmlns:xlink="http://www.w3.org/1999/xlink" content-type="dwc:institutional_code" xlink:type="simple">FLAS</named-content>, <named-content xmlns:xlink="http://www.w3.org/1999/xlink" content-type="dwc:institutional_code" xlink:type="simple">UCMM</named-content>, <named-content xmlns:xlink="http://www.w3.org/1999/xlink" content-type="dwc:institutional_code" xlink:type="simple">US</named-content>); Cordillera Septentrional, Pico Diego de Ocampo, above and NW of Piche, 1140 m, 25 May 1986, <italic>Judd 5171</italic> (F, <named-content xmlns:xlink="http://www.w3.org/1999/xlink" content-type="dwc:institutional_code" xlink:type="simple">FLAS</named-content>, <named-content xmlns:xlink="http://www.w3.org/1999/xlink" content-type="dwc:institutional_code" xlink:type="simple">JBSD</named-content>, <named-content xmlns:xlink="http://www.w3.org/1999/xlink" content-type="dwc:institutional_code" xlink:type="simple">NY</named-content>); Cordillera Septentrional, Pico Diego de Ocampo, above and NW of Piche, 1170–1250 m, 25 May 1986, <italic>Judd 5172</italic> (F, <named-content xmlns:xlink="http://www.w3.org/1999/xlink" content-type="dwc:institutional_code" xlink:type="simple">FLAS</named-content>, <named-content xmlns:xlink="http://www.w3.org/1999/xlink" content-type="dwc:institutional_code" xlink:type="simple">JBSD</named-content>, <named-content xmlns:xlink="http://www.w3.org/1999/xlink" content-type="dwc:institutional_code" xlink:type="simple">NY</named-content>, S, <named-content xmlns:xlink="http://www.w3.org/1999/xlink" content-type="dwc:institutional_code" xlink:type="simple">US</named-content>); El Peñon, La Cumbre, Cordillera de Yaroa, 900 m, 2 May 1968, <italic>Liogier 11049</italic> (<named-content xmlns:xlink="http://www.w3.org/1999/xlink" content-type="dwc:institutional_code" xlink:type="simple">NY</named-content>, <named-content xmlns:xlink="http://www.w3.org/1999/xlink" content-type="dwc:institutional_code" xlink:type="simple">US</named-content>); El Peñon, La Cumbre, Cordillera de Yaroa, 2 May 1968, ca. 900 m, <italic>Liogier 11072</italic> (<named-content xmlns:xlink="http://www.w3.org/1999/xlink" content-type="dwc:institutional_code" xlink:type="simple">NY</named-content>); Cordillera de Yaroa, facing the Yaroa Valley, 800–850 m, 11 May 1968, <italic>Liogier 11209</italic> (<named-content xmlns:xlink="http://www.w3.org/1999/xlink" content-type="dwc:institutional_code" xlink:type="simple">US</named-content>); Cordillera de Yaroa, near the trail to Arroyo del Toro, 800–850 m, 28–29 June 1968, <italic>Liogier 11861</italic> (<named-content xmlns:xlink="http://www.w3.org/1999/xlink" content-type="dwc:institutional_code" xlink:type="simple">NY</named-content>, <named-content xmlns:xlink="http://www.w3.org/1999/xlink" content-type="dwc:institutional_code" xlink:type="simple">US</named-content>); Sierra de Yaroa, Arroyo del Toro, 850–900 m, 29 Aug 1968, <italic>Liogier 12389</italic> (<named-content xmlns:xlink="http://www.w3.org/1999/xlink" content-type="dwc:institutional_code" xlink:type="simple">NY</named-content>); Loma Isabel de Torres, 700–800 m, 25 Mar 1969, <italic>Liogier 14582</italic> (<named-content xmlns:xlink="http://www.w3.org/1999/xlink" content-type="dwc:institutional_code" xlink:type="simple">GH</named-content>, <named-content xmlns:xlink="http://www.w3.org/1999/xlink" content-type="dwc:institutional_code" xlink:type="simple">NY</named-content>, <named-content xmlns:xlink="http://www.w3.org/1999/xlink" content-type="dwc:institutional_code" xlink:type="simple">US</named-content>); Cordillera Septentrional, Loma Isabel de Torres, cima de El Teleférico; <named-content xmlns:xlink="http://www.w3.org/1999/xlink" content-type="dwc:verbatimCoordinates" xlink:type="simple"><named-content content-type="geo-json" specific-use="{&#34;type&#34;:&#34;Point&#34;,&#34;coordinates&#34;:[-70.710970,19.763450]}" id="NCID0EMQGK" xlink:type="simple">19.76345°N, -70.71097°W</named-content></named-content>; 786 m, 10 Feb 2016, <italic>Majure 6036</italic> (<named-content xmlns:xlink="http://www.w3.org/1999/xlink" content-type="dwc:institutional_code" xlink:type="simple">DES</named-content>, <named-content xmlns:xlink="http://www.w3.org/1999/xlink" content-type="dwc:institutional_code" xlink:type="simple">FLAS</named-content>, <named-content xmlns:xlink="http://www.w3.org/1999/xlink" content-type="dwc:institutional_code" xlink:type="simple">JBSD</named-content>, <named-content xmlns:xlink="http://www.w3.org/1999/xlink" content-type="dwc:institutional_code" xlink:type="simple">NY</named-content>); Cordillera Septentrional, Pico Diego de Ocampo, ca. 1200 m, 25 May 1986, <italic>Skean 1804</italic> (<named-content xmlns:xlink="http://www.w3.org/1999/xlink" content-type="dwc:institutional_code" xlink:type="simple">FLAS</named-content>, <named-content xmlns:xlink="http://www.w3.org/1999/xlink" content-type="dwc:institutional_code" xlink:type="simple">JBSD</named-content>); Cordillera Septentrional, Loma Diego de Ocampo, <named-content xmlns:xlink="http://www.w3.org/1999/xlink" content-type="dwc:verbatimCoordinates" xlink:type="simple"><named-content content-type="geo-json" specific-use="{&#34;type&#34;:&#34;Point&#34;,&#34;coordinates&#34;:[-70.745000,19.579722]}" id="NCID0EQRGK" xlink:type="simple">19°34'47"N, -70°44'42"O</named-content></named-content>, 3 Jul 2000, <italic>Skean 4116</italic> (<named-content xmlns:xlink="http://www.w3.org/1999/xlink" content-type="dwc:institutional_code" xlink:type="simple">FLAS</named-content>, <named-content xmlns:xlink="http://www.w3.org/1999/xlink" content-type="dwc:institutional_code" xlink:type="simple">JBSD</named-content>). <bold>Prov. Puerto Plata/Santiago.</bold> Cordillera Septentrional, Loma Diego de Ocampo, 15 aereo-km Node la ciudad de Santiago; <named-content xmlns:xlink="http://www.w3.org/1999/xlink" content-type="dwc:verbatimCoordinates" xlink:type="simple"><named-content content-type="geo-json" specific-use="{&#34;type&#34;:&#34;Point&#34;,&#34;coordinates&#34;:[-70.750000,19.583333]}" id="NCID0EESGK" xlink:type="simple">19°35'N, -70°45'O</named-content></named-content>, 1249 m, 4 Mar 1983, <italic>Zanoni 25575</italic> (<named-content xmlns:xlink="http://www.w3.org/1999/xlink" content-type="dwc:institutional_code" xlink:type="simple">FLAS</named-content>, <named-content xmlns:xlink="http://www.w3.org/1999/xlink" content-type="dwc:institutional_code" xlink:type="simple">JBSD</named-content>, <named-content xmlns:xlink="http://www.w3.org/1999/xlink" content-type="dwc:institutional_code" xlink:type="simple">MO</named-content>, <named-content xmlns:xlink="http://www.w3.org/1999/xlink" content-type="dwc:institutional_code" xlink:type="simple">NY</named-content>). <bold>Prov. San Juan.</bold> La Rucilla, 1800–2000 m, 15 Aug 1968, <italic>Liogier 12144</italic> (<named-content xmlns:xlink="http://www.w3.org/1999/xlink" content-type="dwc:institutional_code" xlink:type="simple">NY</named-content>, <named-content xmlns:xlink="http://www.w3.org/1999/xlink" content-type="dwc:institutional_code" xlink:type="simple">US</named-content>); La Rucilla, Cordillera Central, 1800–2000 m, 15 Aug 1968, <italic>Liogier 12165</italic> (<named-content xmlns:xlink="http://www.w3.org/1999/xlink" content-type="dwc:institutional_code" xlink:type="simple">NY</named-content>). <bold>Prov. San Juan/Azua.</bold> Cordillera Central, Parque Nacional Ramirez, en el sendero entre Los Frios (de Los Montes Frios), <named-content xmlns:xlink="http://www.w3.org/1999/xlink" content-type="dwc:verbatimCoordinates" xlink:type="simple"><named-content content-type="geo-json" specific-use="{&#34;type&#34;:&#34;Point&#34;,&#34;coordinates&#34;:[-70.966667,18.883333]}" id="NCID0EVTGK" xlink:type="simple">18°53'N, -70°58'O</named-content></named-content> y el Valle de Tetero <named-content xmlns:xlink="http://www.w3.org/1999/xlink" content-type="dwc:verbatimCoordinates" xlink:type="simple"><named-content content-type="geo-json" specific-use="{&#34;type&#34;:&#34;Point&#34;,&#34;coordinates&#34;:[-71.083333,18.983333]}" id="NCID0E4TGK" xlink:type="simple">18°59'N, -70°65'O</named-content></named-content>, 1400–2100 m, 22 Jun 1988, <italic>Zanoni 41528</italic> (<named-content xmlns:xlink="http://www.w3.org/1999/xlink" content-type="dwc:institutional_code" xlink:type="simple">FLAS</named-content>, <named-content xmlns:xlink="http://www.w3.org/1999/xlink" content-type="dwc:institutional_code" xlink:type="simple">JBSD</named-content>). <bold>Prov. Santiago.</bold> Diego de Ocampo Peak, 1249 m, 1 Jun 2004, <italic>Acevedo-Rodriguez 14224</italic> (<named-content xmlns:xlink="http://www.w3.org/1999/xlink" content-type="dwc:institutional_code" xlink:type="simple">US</named-content>); Cordillera Central, Municipio San Jose de las Matas, Paraje Mata Grande, Parque A. Bermudez, loma del Oro, 22 Apr 1999, <italic>Clase 935</italic> (<named-content xmlns:xlink="http://www.w3.org/1999/xlink" content-type="dwc:institutional_code" xlink:type="simple">FLAS</named-content>, <named-content xmlns:xlink="http://www.w3.org/1999/xlink" content-type="dwc:institutional_code" xlink:type="simple">JBSD</named-content>); Cordillera Central, Municipio de San José de Las Matas, seccion Diferencia, Paraje Diferencia, en Loma de la Guajaca, Parque A. Bermúdez, parte arriba del Rio Amina, 1030 m, 16 Jul 1999, <italic>Clase 1413</italic> (<named-content xmlns:xlink="http://www.w3.org/1999/xlink" content-type="dwc:institutional_code" xlink:type="simple">FLAS</named-content>, <named-content xmlns:xlink="http://www.w3.org/1999/xlink" content-type="dwc:institutional_code" xlink:type="simple">JBSD</named-content>); Cordillera Septentrional, El Cerrazo, ca. 700 m, 20 Feb 1930, <italic>Ekman H14310</italic> (A, <named-content xmlns:xlink="http://www.w3.org/1999/xlink" content-type="dwc:institutional_code" xlink:type="simple">NY</named-content>, S, <named-content xmlns:xlink="http://www.w3.org/1999/xlink" content-type="dwc:institutional_code" xlink:type="simple">US</named-content>); Cordillera Septentrional, Santiago, top of Loma Diego de Ocampo, ca. 1250 m, 19 Jul 1929, <italic>Ekman H13230</italic> (S); Igua, 960 m, 13 Aug 1946, <italic>J. Jiménez 1214</italic> (<named-content xmlns:xlink="http://www.w3.org/1999/xlink" content-type="dwc:institutional_code" xlink:type="simple">UCMM</named-content>, <named-content xmlns:xlink="http://www.w3.org/1999/xlink" content-type="dwc:institutional_code" xlink:type="simple">US</named-content>); Santiago. top of Pico Diego de Ocampo, 1220 m, 3 Sep 1960, <italic>J. Jiménez 4546</italic> (<named-content xmlns:xlink="http://www.w3.org/1999/xlink" content-type="dwc:institutional_code" xlink:type="simple">FLAS</named-content>, <named-content xmlns:xlink="http://www.w3.org/1999/xlink" content-type="dwc:institutional_code" xlink:type="simple">UCMM</named-content>); summit of Pico Diego, Diego de Ocampo (above Pinché), 1220 m, 17 May 1976, <italic>Judd 1510</italic> (A); near summit of Pico Diego de Ocampo, above Pinché, 1175 m, 17 May 1976, <italic>Judd 1528</italic> (A, <named-content xmlns:xlink="http://www.w3.org/1999/xlink" content-type="dwc:institutional_code" xlink:type="simple">NY</named-content>); Loma del Oro, about 5 mi S of Mata Grande, 1200–1400 m, 4 Jun 1968, <italic>Liogier 11529</italic> (<named-content xmlns:xlink="http://www.w3.org/1999/xlink" content-type="dwc:institutional_code" xlink:type="simple">NY</named-content>); slopes of Diego de Ocampo Peak, 1100–1200 m, 17 Sep 1968, <italic>Liogier 12697</italic> (<named-content xmlns:xlink="http://www.w3.org/1999/xlink" content-type="dwc:institutional_code" xlink:type="simple">NY</named-content>); between Guacara and Guacarita rivers, La Guacara Arriba tributary of Bao River, Cordillera Central, 1200–1400 m, 5–9 Nov 1968, <italic>Liogier 13440</italic> (<named-content xmlns:xlink="http://www.w3.org/1999/xlink" content-type="dwc:institutional_code" xlink:type="simple">NY</named-content>); Arroyo del Toro, Tamboril, 800 m, 20 Feb 1965, <italic>Jiménez &amp; Marcano 5132</italic> (<named-content xmlns:xlink="http://www.w3.org/1999/xlink" content-type="dwc:institutional_code" xlink:type="simple">NY</named-content>, <named-content xmlns:xlink="http://www.w3.org/1999/xlink" content-type="dwc:institutional_code" xlink:type="simple">UCMM</named-content>, <named-content xmlns:xlink="http://www.w3.org/1999/xlink" content-type="dwc:institutional_code" xlink:type="simple">US</named-content>); Cordillera Central, 16–17 km al SO de Pedregal de San Jose de las Matas, en Mata Grande en las margenes del Rio Sape Malo al NO de la caseta de la Direccion Nacional al Parques; <named-content xmlns:xlink="http://www.w3.org/1999/xlink" content-type="dwc:verbatimCoordinates" xlink:type="simple"><named-content content-type="geo-json" specific-use="{&#34;type&#34;:&#34;Point&#34;,&#34;coordinates&#34;:[-70.966667,19.233333]}" id="NCID0EHYGK" xlink:type="simple">19°14'N, -70°58'O</named-content></named-content>, 28 Jun <!--PageBreak-->1988, <italic>Pimentel 1062</italic> (<named-content xmlns:xlink="http://www.w3.org/1999/xlink" content-type="dwc:institutional_code" xlink:type="simple">FLAS</named-content>, <named-content xmlns:xlink="http://www.w3.org/1999/xlink" content-type="dwc:institutional_code" xlink:type="simple">JBSD</named-content>, <named-content xmlns:xlink="http://www.w3.org/1999/xlink" content-type="dwc:institutional_code" xlink:type="simple">NY</named-content>, S, <named-content xmlns:xlink="http://www.w3.org/1999/xlink" content-type="dwc:institutional_code" xlink:type="simple">US</named-content>); Cordillera Septentrional, Loma Diego de Ocampo, 15 aereo-km al NO de la ciudad de Santiago, <named-content xmlns:xlink="http://www.w3.org/1999/xlink" content-type="dwc:verbatimCoordinates" xlink:type="simple"><named-content content-type="geo-json" specific-use="{&#34;type&#34;:&#34;Point&#34;,&#34;coordinates&#34;:[-70.750000,19.583333]}" id="NCID0EKZGK" xlink:type="simple">19°35'N, -70°45'O</named-content></named-content>, 1249 m, 10 Oct 1987, <italic>Zanoni 40576</italic> (<named-content xmlns:xlink="http://www.w3.org/1999/xlink" content-type="dwc:institutional_code" xlink:type="simple">FLAS</named-content>, <named-content xmlns:xlink="http://www.w3.org/1999/xlink" content-type="dwc:institutional_code" xlink:type="simple">JBSD</named-content>, <named-content xmlns:xlink="http://www.w3.org/1999/xlink" content-type="dwc:institutional_code" xlink:type="simple">NY</named-content>); Cordillera Septentrional, Loma Diego de Ocampo, 13 km por aire al NorO de Santiago, en la ladera del norte, <named-content xmlns:xlink="http://www.w3.org/1999/xlink" content-type="dwc:verbatimCoordinates" xlink:type="simple"><named-content content-type="geo-json" specific-use="{&#34;type&#34;:&#34;Point&#34;,&#34;coordinates&#34;:[-70.741667,19.583333]}" id="NCID0EA1GK" xlink:type="simple">19°35'N, 70°44.5'O</named-content></named-content>, 1180–1250 m, 7 Jun 1989, <italic>Zanoni 42462</italic> (<named-content xmlns:xlink="http://www.w3.org/1999/xlink" content-type="dwc:institutional_code" xlink:type="simple">FLAS</named-content>, <named-content xmlns:xlink="http://www.w3.org/1999/xlink" content-type="dwc:institutional_code" xlink:type="simple">JBSD</named-content>, <named-content xmlns:xlink="http://www.w3.org/1999/xlink" content-type="dwc:institutional_code" xlink:type="simple">NY</named-content>); Valverde-Santiago. Cordillera Septentrional, sobre Loma El Murazo; <named-content xmlns:xlink="http://www.w3.org/1999/xlink" content-type="dwc:verbatimCoordinates" xlink:type="simple"><named-content content-type="geo-json" specific-use="{&#34;type&#34;:&#34;Point&#34;,&#34;coordinates&#34;:[-70.966667,19.683333]}" id="NCID0EW1GK" xlink:type="simple">19°41'N, -70°58'O</named-content></named-content>, 1083 m, 18 Dec 1984, <italic>Zanoni 32764</italic> (<named-content xmlns:xlink="http://www.w3.org/1999/xlink" content-type="dwc:institutional_code" xlink:type="simple">FLAS</named-content>, <named-content xmlns:xlink="http://www.w3.org/1999/xlink" content-type="dwc:institutional_code" xlink:type="simple">JBSD</named-content>, <named-content xmlns:xlink="http://www.w3.org/1999/xlink" content-type="dwc:institutional_code" xlink:type="simple">NY</named-content>). <bold>HAITI: Dept. du Centre.</bold> Massif de Cahos, group Las Caobas, Belladére, Morne Lagoune-Ibére, ca. 1350 m, 22 Feb 1926, <italic>Ekman H5620</italic> (S). <bold>Dept. de l’Oeste.</bold> Massif de la Selle, Pétionville, top of Morne Tranchant, 1700–1920 m, 28 Jul 1924, <italic>Ekman H1161</italic> (<named-content xmlns:xlink="http://www.w3.org/1999/xlink" content-type="dwc:institutional_code" xlink:type="simple">EHH</named-content> n.v., <named-content xmlns:xlink="http://www.w3.org/1999/xlink" content-type="dwc:institutional_code" xlink:type="simple">GH</named-content>, <named-content xmlns:xlink="http://www.w3.org/1999/xlink" content-type="dwc:institutional_code" xlink:type="simple">NY</named-content>, S, <named-content xmlns:xlink="http://www.w3.org/1999/xlink" content-type="dwc:institutional_code" xlink:type="simple">US</named-content>); Massif de la Selle, Morne Cabaio, Jardins Bois Pin, 1900 m, 25 Aug 1924, <italic>Ekman H1635</italic> (<named-content xmlns:xlink="http://www.w3.org/1999/xlink" content-type="dwc:institutional_code" xlink:type="simple">EHH</named-content> n.v., <named-content xmlns:xlink="http://www.w3.org/1999/xlink" content-type="dwc:institutional_code" xlink:type="simple">IJ</named-content>, S); Massif de la Selle, Pétionville, Morne Tranchant, ca. 1750 m, 1 Jun 1928, <italic>Ekman H10014</italic> (<named-content xmlns:xlink="http://www.w3.org/1999/xlink" content-type="dwc:institutional_code" xlink:type="simple">EHH</named-content> n.v., <named-content xmlns:xlink="http://www.w3.org/1999/xlink" content-type="dwc:institutional_code" xlink:type="simple">NY</named-content>); Massif de Matheux, l’Arcahaie, Morne Delpech, ca. 1400 m, 14 Nov 1927, <italic>Ekman H9319</italic> (A, <named-content xmlns:xlink="http://www.w3.org/1999/xlink" content-type="dwc:institutional_code" xlink:type="simple">IJ</named-content>, S); [Massif de la Selle], Gros Cheval, Mornes de Commissairés, 1500 m, 9 Aug 1942, <italic>Holdridge 1404</italic> (F, <named-content xmlns:xlink="http://www.w3.org/1999/xlink" content-type="dwc:institutional_code" xlink:type="simple">MICH</named-content>, <named-content xmlns:xlink="http://www.w3.org/1999/xlink" content-type="dwc:institutional_code" xlink:type="simple">MO</named-content>, <named-content xmlns:xlink="http://www.w3.org/1999/xlink" content-type="dwc:institutional_code" xlink:type="simple">NY</named-content>, <named-content xmlns:xlink="http://www.w3.org/1999/xlink" content-type="dwc:institutional_code" xlink:type="simple">US</named-content>); Massif de la Selle, Morne Teleco, 2.8 km NW of Furcy, 2.4 km W of Obléon, 1.5 km SW of Kenskoff, <named-content xmlns:xlink="http://www.w3.org/1999/xlink" content-type="dwc:verbatimCoordinates" xlink:type="simple"><named-content content-type="geo-json" specific-use="{&#34;type&#34;:&#34;Point&#34;,&#34;coordinates&#34;:[-72.294033,18.443286]}" id="NCID0EW4GK" xlink:type="simple">18.443286°N, -72.294033°W</named-content></named-content>, 1677–1700 m, 18 Jan 2013, <italic>Majure 4334</italic> (<named-content xmlns:xlink="http://www.w3.org/1999/xlink" content-type="dwc:institutional_code" xlink:type="simple">EHH</named-content>, <named-content xmlns:xlink="http://www.w3.org/1999/xlink" content-type="dwc:institutional_code" xlink:type="simple">FLAS</named-content>, <named-content xmlns:xlink="http://www.w3.org/1999/xlink" content-type="dwc:institutional_code" xlink:type="simple">NY</named-content>, <named-content xmlns:xlink="http://www.w3.org/1999/xlink" content-type="dwc:institutional_code" xlink:type="simple">US</named-content>). <bold>Dept. du Sud-Est.</bold> Massif de la Selle, Marigot, Jardins Bois Pin, 1800 m, 25 Aug 1924, <italic>Ekman H1635</italic> (<named-content xmlns:xlink="http://www.w3.org/1999/xlink" content-type="dwc:institutional_code" xlink:type="simple">GH</named-content>, <named-content xmlns:xlink="http://www.w3.org/1999/xlink" content-type="dwc:institutional_code" xlink:type="simple">US</named-content>).</p></tp:treatment-sec><tp:treatment-sec><!--Section generated to contain objects referenced in tp:taxon-treatment.--><fig id="F26" position="float" orientation="portrait"><label>Figure 26.</label><caption><p>Illustration of <italic><tp:taxon-name><tp:taxon-name-part taxon-name-part-type="genus">Miconia</tp:taxon-name-part> <tp:taxon-name-part taxon-name-part-type="species">paralimoides</tp:taxon-name-part></tp:taxon-name></italic>. <bold>A</bold> habit (<italic>Veloz 4059</italic>) <bold>B</bold> close-up of upper leaf surface (<italic>García 1186</italic>) <bold>C</bold> close-up of lower leaf surface (<italic>García 1186</italic>) <bold>D</bold> flower <italic>Veloz 4059</italic>) <bold>E</bold> petal abaxial surface (<italic>Veloz 4059</italic>) <bold>F</bold> petal adaxial surface (<italic>Veloz 4059</italic>) <bold>G</bold> stamen (<italic>Veloz 4059</italic>) <bold>H</bold> fruit longitudinal section (<italic>F. Jiménez 176–A</italic>). Reproduced with permission from <xref ref-type="bibr" rid="B39">Majure and Judd (2013b)</xref>.</p></caption><graphic xmlns:xlink="http://www.w3.org/1999/xlink" xlink:href="phytokeys-072-001-g026.jpg" position="float" orientation="portrait" xlink:type="simple" id="oo_106480.jpg"/></fig></tp:treatment-sec><ref-list><ref id="B18"><mixed-citation xmlns:xlink="http://www.w3.org/1999/xlink" xlink:type="simple">
          <person-group><name name-style="western"><surname>Grisebach</surname><given-names>AHR</given-names></name></person-group> (<year>1866</year>) <source>Catalogus plantarum cubensium</source>. <publisher-name>Wihelm Engelmann</publisher-name>, <publisher-loc>Leipzig</publisher-loc>.</mixed-citation></ref><ref id="B9"><mixed-citation xmlns:xlink="http://www.w3.org/1999/xlink" xlink:type="simple">
          <person-group><name name-style="western"><surname>Ciferri</surname><given-names>R</given-names></name></person-group> (<year>1936</year>) <article-title>Studio geobotanico dell’isola Hispaniola (Antille). Atti Ist. Bot. Univ.</article-title> <source>Pavia</source> <volume>8</volume>: <fpage>3</fpage>–<lpage>336</lpage>.</mixed-citation></ref><ref id="B39"><mixed-citation xmlns:xlink="http://www.w3.org/1999/xlink" xlink:type="simple">
          <person-group><name name-style="western"><surname>Majure</surname><given-names>LC</given-names></name><name name-style="western"><surname>Judd</surname><given-names>WS</given-names></name></person-group> (<year>2013b</year>) <article-title><italic><tp:taxon-name><tp:taxon-name-part taxon-name-part-type="genus">Miconia</tp:taxon-name-part> <tp:taxon-name-part taxon-name-part-type="species">paralimoides</tp:taxon-name-part></tp:taxon-name></italic> (<tp:taxon-name><tp:taxon-name-part taxon-name-part-type="tribe">Miconieae</tp:taxon-name-part></tp:taxon-name>: <tp:taxon-name><tp:taxon-name-part taxon-name-part-type="family">Melastomataceae</tp:taxon-name-part></tp:taxon-name>), a new species from the Cordillera Central, Dominican Republic.</article-title> <source>Phytotaxa</source> <volume>131</volume>: <fpage>9</fpage>–<lpage>16</lpage>. doi: <ext-link xlink:type="simple" ext-link-type="doi" xlink:href="10.11646/phytotaxa.131.1.2">10.11646/phytotaxa.131.1.2</ext-link></mixed-citation></ref></ref-list></tp:taxon-treatment>
