# Supplementary material for: Revision of the Lima clade (Miconia sect. Lima, Miconieae, Melastomataceae) of the Greater Antilles
Source: PhytoKeys. 2016 Oct 13;(72):1–99. doi: 10.3897/phytokeys.72.9355 (PMC5088698; doi:10.3897/phytokeys.72.9355)
Supplement: XML Treatment for Miconia phrynosomaderma [file phytokeys.72.9355-treatment16.xml]

<!DOCTYPE tp:taxon-treatment
  PUBLIC "-//TaxonX//DTD Taxonomic Treatment Publishing DTD v0 20100105//EN" "tax-treatment-NSO.dtd">
<tp:taxon-treatment xmlns:tp="http://www.plazi.org/taxpub"><tp:treatment-meta><kwd-group><label>Taxon classification</label><kwd><named-content content-type="kingdom">Plantae</named-content></kwd><kwd><named-content content-type="order">Myrtales</named-content></kwd><kwd><named-content content-type="family">Melastomataceae</named-content></kwd></kwd-group><mixed-citation publication-type="journal"><person-group><name><surname>Majure</surname><given-names>Lucas C.</given-names></name><name><surname>Bécquer</surname><given-names>Eldis R.</given-names></name><name><surname>Judd</surname><given-names>Walter S.</given-names></name></person-group><article-title>Revision of the <italic><tp:taxon-name><tp:taxon-name-part taxon-name-part-type="section">Lima</tp:taxon-name-part></tp:taxon-name></italic> clade (<tp:taxon-name><tp:taxon-name-part taxon-name-part-type="genus">Miconia</tp:taxon-name-part> <tp:taxon-name-part taxon-name-part-type="infraspecific-rank">sect.</tp:taxon-name-part> <tp:taxon-name-part taxon-name-part-type="section">Lima</tp:taxon-name-part></tp:taxon-name>, <tp:taxon-name><tp:taxon-name-part taxon-name-part-type="tribe">Miconieae</tp:taxon-name-part></tp:taxon-name>, <tp:taxon-name><tp:taxon-name-part taxon-name-part-type="family">Melastomataceae</tp:taxon-name-part></tp:taxon-name>) of the Greater Antilles</article-title><source>PhytoKeys</source><day>13</day><month>10</month><year>2016</year><volume>2016</volume><issue>72</issue><fpage>1</fpage><lpage>99</lpage><pub-id pub-id-type="doi">10.3897/phytokeys.72.9355</pub-id></mixed-citation></tp:treatment-meta><tp:nomenclature><label>15.</label><tp:taxon-name>
              <tp:taxon-name-part taxon-name-part-type="genus">Miconia</tp:taxon-name-part>
              <tp:taxon-name-part taxon-name-part-type="species">phrynosomaderma</tp:taxon-name-part>
            </tp:taxon-name><tp:taxon-authority>Majure &amp; Judd, J. Bot. Res. Inst. Texas. 7: 269. 2013.</tp:taxon-authority><xref ref-type="fig" rid="F24">Fig. 24</xref></tp:nomenclature><tp:treatment-sec sec-type="material" id="SECID0EDWHK"><title>Type.</title><p>HAITI. Dept. du Nord. Massif du Nord, Marmelade, Morne Belle-Terre, 1050 m, fl, fr, 22 May 1927, <italic>E L. Ekman H8204</italic> (holotype: S! [S12-26615]; isotypes: <named-content xmlns:xlink="http://www.w3.org/1999/xlink" content-type="dwc:institutional_code" xlink:type="simple">GH</named-content>!, <named-content xmlns:xlink="http://www.w3.org/1999/xlink" content-type="dwc:institutional_code" xlink:type="simple">IJ</named-content>!, <named-content xmlns:xlink="http://www.w3.org/1999/xlink" content-type="dwc:institutional_code" xlink:type="simple">US</named-content>! [US00775483], <named-content xmlns:xlink="http://www.w3.org/1999/xlink" content-type="dwc:institutional_code" xlink:type="simple">EHH</named-content> n.v.).</p></tp:treatment-sec><tp:treatment-sec sec-type="description" id="SECID0E5WHK"><title>Description.</title><p>Evergreen shrub (height unknown); stems round in cross section, not ridged, the internodes 1–3.2 cm long; stem indumentum of bulla-based hairs 0.4–1.2 mm long, these mixed with some hairs having strongly dilated bases and others only narrowly dilated at the base, the hairs apressed-retrorse along stem or slightly spreading with apices recurved; nodal line present, made up of triangular bulla-based hairs to 2 mm long. Leaves broadly elliptic, 2.4–4.3 × 2–3 cm, often slightly anisophyllous, purplish when young; base rounded to acute; apex broadly acute; venation acrodromous, 5-veined, i.e., with midvein and 2 pairs of arching secondary veins, the innermost pair of secondary veins, mostly symmetrical to subsymmetrical at union with midvein 1.5–5 mm above the leaf base, positioned 2.5–5.5 mm in from margin at widest point of blade, the tertiary veins more or less perpendicular to midvein, 2.4–3.5 mm apart at mid-leaf, tertiary veins sometimes joined by quaternary veins; adaxial surface covered in bulla-based hairs, these not meeting at the base, thus the lamina visible between the hairs, i.e., lamina areoles are not completely filled, widest hair bases to 1.8 mm wide, apices of bulla-based hairs mostly erect to slightly spreading, the young leaf adaxial surface with ephemeral, long-stemmed, clavate-dentritic hairs, these sometimes flattened at the apex, arising from between the bases of bulla-based hairs along the primary and secondary veins toward the base of the leaf, and with subsessile to short stalked glandular hairs along the lamina between bulla-based hairs; abaxial leaf surface covered with bulla-based hairs, although the lamina clearly visible, also with bulla-based hairs covering the primary, secondary, tertiary, and quaternary veins, the lamina covered in sessile glands, also with depressions formed from the bulla-based hairs on the adaxial leaf surface; petiole 0.4–1.2 cm long, covered in bulla-based hairs, these spreading to retrorse and recurved on adaxial surface and mostly appressed-retrorse on abaxial surface. Inflorescences terminal, well-developed to reduced cymes of 3–15 flowers, 1.7–3.9 cm long, 2.2–5.1 cm across, the peduncle 0.1–0.7 cm long, the proximal branches 0.7–1.7 cm long, and pedicels 0.6–1 cm long; bracts narrowly ovate, 2–3 mm long; bracteoles narrowly ovate, 2–2.2 × ca. 0.2 mm, occasionally with bulla-based hairs at base; nodes of inflorescence with mixed bulla-based hairs and long-stemmed, dentritic-clavate hairs, similar to those found at the base of young leaves. Flowers 4-merous; hypanthium 3.1–4 mm long, 5–5.2 mm wide, more or less spherical, slightly 4-lobed, although lobing mostly obscured by bulla-based hairs 0.9–2.5 mm long, the free portion of hypanthium 0.3 mm long, slightly constricted below the torus, both abaxial surface and base of bulla-based hairs with dark, sessile glands, adaxial surface with sessile-glandular hairs; calyx teeth 2.2–3.3 × 0.4–0.7 mm, linear and terete, recurved upon maturation, covered in long, bulla-based hairs; calyx lobes 4 more or less triangular, 1.3 × 1.6 mm, apex acute, with sessile glands near the apex adaxially and bulla-based hairs abaxially; calyx tube 0.4 mm long; petals 4, white, but purplish on the abaxial surface, ovate, 5.1–5.2 × ca. 3 mm, the apex acuminate, margins membranous and entire, clawed at base, with two bulla-based hairs at the apex on the abaxial surface, these 2–3 mm long; stamens 8, the filaments 1.7–1.9 mm long, the anthers 1.4–1.5 mm long, with dorso-basal appendage and a single, dorsally inclined pore, the thecae 1.1 mm long. Style ca. 4.3 mm long, dilated at the center, with punctate stigma, subtended by a crown of long, multicelular hairs, these slightly longer than the surrounding bulla-based hairs on the apex of the ovary; ovary ca. 3.2 × 4.8 mm, apex flat to convex, pubescent with bulla-based hairs. Berries globose, ca. 5 mm <!--PageBreak--><!--PageBreak-->long, ca. 6.5 mm wide, blue-black (to purple-black?) at maturity. Seeds (immature) ca. 0.9 mm long, sickle-shaped.</p><fig id="F24" position="float" orientation="portrait"><label>Figure 24.</label><caption><p>Illustration of <italic><tp:taxon-name><tp:taxon-name-part taxon-name-part-type="genus">Miconia</tp:taxon-name-part> <tp:taxon-name-part taxon-name-part-type="species">phrynosomaderma</tp:taxon-name-part></tp:taxon-name></italic>. <bold>A</bold> habit of <italic><tp:taxon-name><tp:taxon-name-part taxon-name-part-type="genus">Miconia</tp:taxon-name-part> <tp:taxon-name-part taxon-name-part-type="species">phrynosomaderma</tp:taxon-name-part></tp:taxon-name></italic> with the bulla-based hairs removed from the adaxial leaf surface to show venation <bold>B</bold> leaf adaxial surface <bold>C</bold> close-up of adaxial leaf surface showing expanded bulla-based hairs not fully covering the entire lamina <bold>D</bold> leaf abaxial surface <bold>E</bold> close-up of abaxial leaf surface showing sparse bulla-based hairs and clearly visible lamina <bold>F</bold> longitudinal section (slightly oblique) of young fruit <bold>G</bold> petal abaxial surface <bold>H</bold> petal adaxial surface <bold>I</bold> stamen showing anther with short dorso-basal appendage <bold>J</bold> immature seed (all drawn from <italic>Ekman H8204</italic>). Reproduced with permission from <xref ref-type="bibr" rid="B38">Majure and Judd (2013a)</xref>.</p></caption><graphic xmlns:xlink="http://www.w3.org/1999/xlink" xlink:href="phytokeys-072-001-g024.jpg" position="float" orientation="portrait" xlink:type="simple" id="oo_106478.jpg"/></fig></tp:treatment-sec><tp:treatment-sec sec-type="phenology" id="SECID0ECZHK"><title>Phenology.</title><p>This species was collected in flower and fruit in May.</p></tp:treatment-sec><tp:treatment-sec sec-type="distribution" id="SECID0EHZHK"><title>Distribution</title><p>(Fig. <xref ref-type="fig" rid="F23">23</xref>). <italic><tp:taxon-name><tp:taxon-name-part taxon-name-part-type="genus">Miconia</tp:taxon-name-part> <tp:taxon-name-part taxon-name-part-type="species">phrynosomaderma</tp:taxon-name-part></tp:taxon-name></italic> is only known from the Massif du Nord, at Morne Belle Terre, Departement du Artibonite, Haiti.</p></tp:treatment-sec><tp:treatment-sec sec-type="ecology" id="SECID0E2ZHK"><title>Ecology.</title><p>This species occurs on metamorphic rock at 1050 m elevation, but no information regarding plant community is available.</p></tp:treatment-sec><tp:treatment-sec sec-type="conservation status" id="SECID0EA1HK"><title>Conservation status.</title><p>
              <italic><tp:taxon-name><tp:taxon-name-part taxon-name-part-type="genus">Miconia</tp:taxon-name-part> <tp:taxon-name-part taxon-name-part-type="species">phrynosomaderma</tp:taxon-name-part></tp:taxon-name></italic> is likely endangered due to the intense pressure from habitat destruction, as a result of current subsistence farming practices and charcoal production in the Massif du Norde, Haiti. However, there is insufficient data to determine actual conservation status of the species. Thus we categorize the species as data deficient.</p></tp:treatment-sec><tp:treatment-sec sec-type="discussion" id="SECID0EQ1HK"><title>Discussion.</title><p>
              <italic><tp:taxon-name><tp:taxon-name-part taxon-name-part-type="genus">Miconia</tp:taxon-name-part> <tp:taxon-name-part taxon-name-part-type="species">phrynosomaderma</tp:taxon-name-part></tp:taxon-name></italic> is most likely most closely related to <italic><tp:taxon-name><tp:taxon-name-part taxon-name-part-type="genus">Miconia</tp:taxon-name-part> <tp:taxon-name-part taxon-name-part-type="species">limoides</tp:taxon-name-part></tp:taxon-name></italic> and shares the descending stem hairs with upwardly recurved apices, as well as leaf shape (broadly elliptical; Figs <xref ref-type="fig" rid="F18">18</xref>, <xref ref-type="fig" rid="F26">26D</xref>). However, the two species differ in ad- and abaxial leaf surface indumentum, as well as petal base (clawed in <italic><tp:taxon-name><tp:taxon-name-part taxon-name-part-type="genus">Miconia</tp:taxon-name-part> <tp:taxon-name-part taxon-name-part-type="species">phrynosomaderma</tp:taxon-name-part></tp:taxon-name></italic> vs. non-clawed in <italic><tp:taxon-name><tp:taxon-name-part taxon-name-part-type="genus">Miconia</tp:taxon-name-part> <tp:taxon-name-part taxon-name-part-type="species">limoides</tp:taxon-name-part></tp:taxon-name></italic>), calyx teeth length (2.2–3.3 vs. 1.5–2.1 in <italic><tp:taxon-name><tp:taxon-name-part taxon-name-part-type="genus">Miconia</tp:taxon-name-part> <tp:taxon-name-part taxon-name-part-type="species">limoides</tp:taxon-name-part></tp:taxon-name></italic>) and the presence of a dorso-basal anther appendage in <italic><tp:taxon-name><tp:taxon-name-part taxon-name-part-type="genus">Miconia</tp:taxon-name-part> <tp:taxon-name-part taxon-name-part-type="species">phrynosomaderma</tp:taxon-name-part></tp:taxon-name></italic> (to 0.3 mm long vs. only to 0.1 mm long in <italic><tp:taxon-name><tp:taxon-name-part taxon-name-part-type="genus">Miconia</tp:taxon-name-part> <tp:taxon-name-part taxon-name-part-type="species">limoides</tp:taxon-name-part></tp:taxon-name></italic>; <xref ref-type="bibr" rid="B38">Majure and Judd 2013a</xref>).</p></tp:treatment-sec><tp:treatment-sec sec-type="material" id="SECID0EI4HK"><title>Specimens examined.</title><p>
              <italic><tp:taxon-name><tp:taxon-name-part taxon-name-part-type="genus">Miconia</tp:taxon-name-part> <tp:taxon-name-part taxon-name-part-type="species">phrynosomaderma</tp:taxon-name-part></tp:taxon-name></italic> is only known from the type specimen.</p></tp:treatment-sec><tp:treatment-sec><!--Section generated to contain objects referenced in tp:taxon-treatment.--><fig id="F23" position="float" orientation="portrait"><label>Figure 23.</label><caption><p>Distribution of <italic><tp:taxon-name><tp:taxon-name-part taxon-name-part-type="genus">Miconia</tp:taxon-name-part> <tp:taxon-name-part taxon-name-part-type="species">phyrnosomaderma</tp:taxon-name-part></tp:taxon-name></italic> (open star), <italic><tp:taxon-name><tp:taxon-name-part taxon-name-part-type="genus">Miconia</tp:taxon-name-part> <tp:taxon-name-part taxon-name-part-type="species">limoides</tp:taxon-name-part></tp:taxon-name></italic> (open circles), and <italic><tp:taxon-name><tp:taxon-name-part taxon-name-part-type="genus">Miconia</tp:taxon-name-part> <tp:taxon-name-part taxon-name-part-type="species">paralimoides</tp:taxon-name-part></tp:taxon-name></italic> (closed circles).</p></caption><graphic xmlns:xlink="http://www.w3.org/1999/xlink" xlink:href="phytokeys-072-001-g023.jpg" position="float" orientation="portrait" xlink:type="simple" id="oo_106477.jpg"/></fig><fig id="F18" position="float" orientation="portrait"><label>Figure 18.</label><caption><p>
          <italic><tp:taxon-name><tp:taxon-name-part taxon-name-part-type="genus">Miconia</tp:taxon-name-part> <tp:taxon-name-part taxon-name-part-type="species">lima</tp:taxon-name-part></tp:taxon-name></italic>. <bold>A</bold> habit (<italic>Ekman H1635</italic>) <bold>B</bold> flower (<italic>Judd 6587</italic>) <bold>C</bold> petal side view (<italic>Clase 935</italic>) <bold>D</bold> petal adaxial surface (<italic>Judd 6587</italic>) <bold>E</bold> stamen (<italic>Howard 12300</italic>) <bold>F</bold> fruit longitudinal section (<italic>Judd 5172</italic>) <bold>G</bold> fruit (<italic>Holdridge 1404</italic>) <bold>H</bold> seed (<italic>Judd 5172</italic>).</p></caption><graphic xmlns:xlink="http://www.w3.org/1999/xlink" xlink:href="phytokeys-072-001-g018.jpg" position="float" orientation="portrait" xlink:type="simple" id="oo_106471.jpg"/></fig><fig id="F26" position="float" orientation="portrait"><label>Figure 26.</label><caption><p>Illustration of <italic><tp:taxon-name><tp:taxon-name-part taxon-name-part-type="genus">Miconia</tp:taxon-name-part> <tp:taxon-name-part taxon-name-part-type="species">paralimoides</tp:taxon-name-part></tp:taxon-name></italic>. <bold>A</bold> habit (<italic>Veloz 4059</italic>) <bold>B</bold> close-up of upper leaf surface (<italic>García 1186</italic>) <bold>C</bold> close-up of lower leaf surface (<italic>García 1186</italic>) <bold>D</bold> flower <italic>Veloz 4059</italic>) <bold>E</bold> petal abaxial surface (<italic>Veloz 4059</italic>) <bold>F</bold> petal adaxial surface (<italic>Veloz 4059</italic>) <bold>G</bold> stamen (<italic>Veloz 4059</italic>) <bold>H</bold> fruit longitudinal section (<italic>F. Jiménez 176–A</italic>). Reproduced with permission from <xref ref-type="bibr" rid="B39">Majure and Judd (2013b)</xref>.</p></caption><graphic xmlns:xlink="http://www.w3.org/1999/xlink" xlink:href="phytokeys-072-001-g026.jpg" position="float" orientation="portrait" xlink:type="simple" id="oo_106480.jpg"/></fig></tp:treatment-sec><ref-list><ref id="B38"><mixed-citation xmlns:xlink="http://www.w3.org/1999/xlink" xlink:type="simple">
          <person-group><name name-style="western"><surname>Majure</surname><given-names>LC</given-names></name><name name-style="western"><surname>Judd</surname><given-names>WS</given-names></name></person-group> (<year>2013a</year>) <article-title><italic><tp:taxon-name><tp:taxon-name-part taxon-name-part-type="genus">Miconia</tp:taxon-name-part> <tp:taxon-name-part taxon-name-part-type="species">phrynosomaderma</tp:taxon-name-part></tp:taxon-name></italic> (<tp:taxon-name><tp:taxon-name-part taxon-name-part-type="family">Melastomataceae</tp:taxon-name-part></tp:taxon-name>: <tp:taxon-name><tp:taxon-name-part taxon-name-part-type="tribe">Miconieae</tp:taxon-name-part></tp:taxon-name>), a new species from the Massif du Nord, Haiti, and sixteen new names and combinations.</article-title> <source>Journal of the Botanical Research Institute of Texas</source> <volume>7</volume>: <fpage>265</fpage>–<lpage>274</lpage>.</mixed-citation></ref><ref id="B39"><mixed-citation xmlns:xlink="http://www.w3.org/1999/xlink" xlink:type="simple">
          <person-group><name name-style="western"><surname>Majure</surname><given-names>LC</given-names></name><name name-style="western"><surname>Judd</surname><given-names>WS</given-names></name></person-group> (<year>2013b</year>) <article-title><italic><tp:taxon-name><tp:taxon-name-part taxon-name-part-type="genus">Miconia</tp:taxon-name-part> <tp:taxon-name-part taxon-name-part-type="species">paralimoides</tp:taxon-name-part></tp:taxon-name></italic> (<tp:taxon-name><tp:taxon-name-part taxon-name-part-type="tribe">Miconieae</tp:taxon-name-part></tp:taxon-name>: <tp:taxon-name><tp:taxon-name-part taxon-name-part-type="family">Melastomataceae</tp:taxon-name-part></tp:taxon-name>), a new species from the Cordillera Central, Dominican Republic.</article-title> <source>Phytotaxa</source> <volume>131</volume>: <fpage>9</fpage>–<lpage>16</lpage>. doi: <ext-link xlink:type="simple" ext-link-type="doi" xlink:href="10.11646/phytotaxa.131.1.2">10.11646/phytotaxa.131.1.2</ext-link></mixed-citation></ref></ref-list></tp:taxon-treatment>
