# Supplementary material for: Revision of the Lima clade (Miconia sect. Lima, Miconieae, Melastomataceae) of the Greater Antilles
Source: PhytoKeys. 2016 Oct 13;(72):1–99. doi: 10.3897/phytokeys.72.9355 (PMC5088698; doi:10.3897/phytokeys.72.9355)
Supplement: XML Treatment for Miconia paralimoides [file phytokeys.72.9355-treatment18.xml]

<!DOCTYPE tp:taxon-treatment
  PUBLIC "-//TaxonX//DTD Taxonomic Treatment Publishing DTD v0 20100105//EN" "tax-treatment-NSO.dtd">
<tp:taxon-treatment xmlns:tp="http://www.plazi.org/taxpub"><tp:treatment-meta><kwd-group><label>Taxon classification</label><kwd><named-content content-type="kingdom">Plantae</named-content></kwd><kwd><named-content content-type="order">Myrtales</named-content></kwd><kwd><named-content content-type="family">Melastomataceae</named-content></kwd></kwd-group><mixed-citation publication-type="journal"><person-group><name><surname>Majure</surname><given-names>Lucas C.</given-names></name><name><surname>Bécquer</surname><given-names>Eldis R.</given-names></name><name><surname>Judd</surname><given-names>Walter S.</given-names></name></person-group><article-title>Revision of the <italic><tp:taxon-name><tp:taxon-name-part taxon-name-part-type="section">Lima</tp:taxon-name-part></tp:taxon-name></italic> clade (<tp:taxon-name><tp:taxon-name-part taxon-name-part-type="genus">Miconia</tp:taxon-name-part> <tp:taxon-name-part taxon-name-part-type="infraspecific-rank">sect.</tp:taxon-name-part> <tp:taxon-name-part taxon-name-part-type="section">Lima</tp:taxon-name-part></tp:taxon-name>, <tp:taxon-name><tp:taxon-name-part taxon-name-part-type="tribe">Miconieae</tp:taxon-name-part></tp:taxon-name>, <tp:taxon-name><tp:taxon-name-part taxon-name-part-type="family">Melastomataceae</tp:taxon-name-part></tp:taxon-name>) of the Greater Antilles</article-title><source>PhytoKeys</source><day>13</day><month>10</month><year>2016</year><volume>2016</volume><issue>72</issue><fpage>1</fpage><lpage>99</lpage><pub-id pub-id-type="doi">10.3897/phytokeys.72.9355</pub-id></mixed-citation></tp:treatment-meta><tp:nomenclature><label>17.</label><tp:taxon-name>
              <tp:taxon-name-part taxon-name-part-type="genus">Miconia</tp:taxon-name-part>
              <tp:taxon-name-part taxon-name-part-type="species">paralimoides</tp:taxon-name-part>
            </tp:taxon-name><tp:taxon-authority>Majure &amp; Judd, Phytotaxa 131: 10. 2013.</tp:taxon-authority><xref ref-type="fig" rid="F26">Figs 26</xref><xref ref-type="fig" rid="F27">, 27A–D</xref></tp:nomenclature><tp:treatment-sec sec-type="material" id="SECID0ERGAM"><title>Type.</title><p>DOMINICAN REPUBLIC. Cordillera Central, Provincia La Vega, Constanza, 1.5 hora caminando a pie al sur de Los Mañanguises, en el lugar llamado Sonador, fr. <named-content xmlns:xlink="http://www.w3.org/1999/xlink" content-type="dwc:verbatimCoordinates" xlink:type="simple"><named-content content-type="geo-json" specific-use="{&#34;type&#34;:&#34;Point&#34;,&#34;coordinates&#34;:[-70.600000,18.883333]}" id="NCID0E1GAM" xlink:type="simple">18°53'N, 70°36'O</named-content></named-content>, 1300 m, 12 Abril 1986, <italic>R. García 1186</italic> (holotype: <named-content xmlns:xlink="http://www.w3.org/1999/xlink" content-type="dwc:institutional_code" xlink:type="simple">FLAS</named-content>! [FLAS179589]; isotypes: <named-content xmlns:xlink="http://www.w3.org/1999/xlink" content-type="dwc:institutional_code" xlink:type="simple">JBSD</named-content>!, <named-content xmlns:xlink="http://www.w3.org/1999/xlink" content-type="dwc:institutional_code" xlink:type="simple">MO</named-content>! [<named-content xmlns:xlink="http://www.w3.org/1999/xlink" content-type="dwc:institutional_code" xlink:type="simple">MO</named-content>-2046086], <named-content xmlns:xlink="http://www.w3.org/1999/xlink" content-type="dwc:institutional_code" xlink:type="simple">NY</named-content>! [<named-content xmlns:xlink="http://www.w3.org/1999/xlink" content-type="dwc:institutional_code" xlink:type="simple">NY</named-content> 01130915], S! [S12-26618], <named-content xmlns:xlink="http://www.w3.org/1999/xlink" content-type="dwc:institutional_code" xlink:type="simple">US</named-content>! [US00775482]).</p></tp:treatment-sec><tp:treatment-sec sec-type="description" id="SECID0EAIAM"><title>Description.</title><p>Evergreen shrub, 1–3 m tall; stems round in cross section, not ridged, the internodes 0.4–8.9 cm long, stem indumentum of bulla-based hairs 0.1–1.3 mm long, these ascending (antrorse) appressed, mostly arcuate, making the stem appear smooth; nodal line present, with larger bulla-based hairs than those on the rest of the stem. Leaves opposite, decussate, broadly elliptic to obovate, 2.7–5.5 × 1.7–3.8 cm, slightly anisophyllous, apex widely acute to rounded, base acute to rounded, venation acrodromous, 5–7-veined, the midvein and 2–3 pairs of arching secondary veins, the outermost intramarginal, secondary veins mostly basal to slightly suprabasal, the innermost pair, more or less asymmetrical at union with midvein, produced 0.3–4 mm from leaf base, positioned 3–7 mm in from margin at widest point of blade, tertiary veins percurrent, more or less perpendicular to midvein, 1.5–2.9 mm apart at midleaf, intertertiary veins present, tertiary veins often joined by quaternary veins; adaxial leaf surface covered in well developed bulla-based hairs completely filling the areoles, bases of bulla-based hairs strongly angular (mostly 4–5 angular) produced from the separation of one hair from another, widest hair bases to 2.2 mm, apices of bulla-based hairs mostly erect, young leaf adaxial surface producing long-stemmed, clavate-dentritic hairs along the primary, secondary, and tertiary veins from between the bulla-based hairs, sessile, glandular hairs produced along the primary, secondary, tertiary, and quaternary veins between the bulla-based hairs, especially toward the base of the leaf; abaxial leaf surface covered in bulla-based hairs, these strongly appressed, those along the primary, secondary, and tertiary veins larger than hairs produced throughout the lamina, the lamina completely covered in bulla-based hairs and thus obscured, lamina appearing as a series of pits from depressions of the bulla-based hairs produced from the upper leaf surface and slightly raised intertertiary veins, sessile, glandular hairs produced from between the bulla-based hairs; petioles 0.4–1.7 cm long, covered in appressed-ascending, bulla-based hairs on both surfaces. Inflorescences terminal, of 5–15 flowered, condensed-short cymes, flowers mostly produced in glomerulate clusters, 0.9–2.8 × 1.2–2.8 cm, the peduncle 0.05–1.5 cm long, proximal inflorescence branches 2–8 mm long, pedicels absent to 1.2 mm long; bracts oblong to ovate, 2.6–4.9 mm long; bracteoles narrowly ovate, 1.7–3.8 × 0.3–0.6 mm. Flowers 4–5(6)-merous, sessile or with pedicels to 1.2 mm long, when 4 or 5-merous, sometimes with one or two calyx teeth apparently aborted; hypanthium 2.9–3.5 mm long, short-oblong to globose, 4-lobed, but lobing mostly obscured by bulla-based hairs, slightly constricted below the torus, free portion of the hypanthium 0.8–1.1 mm long, abaxial surface covered in bulla-based hairs from 0.8–2.6 mm long, and occasional, sessile, glandular hairs near the bases of the bulla-based hairs; adaxial surface (i.e., free portion) covered in small, bulla-based hairs; calyx teeth 2.9–4.2 × 0.8–0.9 mm , ascending or spreading, covered in bulla-based hairs; calyx lobes more or less triangular, 1.3–1.6 × 1.5–2 mm, apex acute, covered in bulla-based hairs abaxially and sessile, sparse, glandular hairs adaxially; calyx tube not tearing, 0.1–0.4 mm long with bulla-based hairs abaxially and sessile, glandular hairs adaxially; petals 4–5(6), red to violet-red, elliptic, 4.5–7 × 2.6–3.6 mm, with an acute apex and membranous margin, with one or two slightly bulla-based hairs produced abaxially, just below the apex, to 2.8 mm long; stamens 8–10(12); filaments 1.8–2.8 mm long, glabrous, anthers 1.5–1.6 mm long, with one dorsally oriented pore, anther thecae 1.2–1.4 mm long, anthers with a dorso-basal appendage 0.18–0.3 mm long; style 5.0–5.3 mm long, glabrous, not or only slightly dilated in the middle, collar absent, style subtended by a crown of multicellular, linear to elongate-triangular (needle-like) hairs, which are slightly longer than the surrounding bulla-based hairs of the ovary apex, stigma punctate; ovary 1.6–2.2 × 2.4–3.4 mm, apex concave, pubescent with bulla-based hairs, except for the linear or elongate-triangular hairs forming crown, placentation axile with deeply intruded placenta, 4-locular; berries globose, slightly 4-lobed, purple (to purple-black) at maturity, 4–10 mm long (including calyx tube), 5.5–9 mm wide, seeds 0.8–1 mm long, obpyramidal, often falcate, testa smooth, light brown, raphe dark brown, smooth, extending the length of the seed.</p><fig id="F26" position="float" orientation="portrait"><label>Figure 26.</label><caption><p>Illustration of <italic><tp:taxon-name><tp:taxon-name-part taxon-name-part-type="genus">Miconia</tp:taxon-name-part> <tp:taxon-name-part taxon-name-part-type="species">paralimoides</tp:taxon-name-part></tp:taxon-name></italic>. <bold>A</bold> habit (<italic>Veloz 4059</italic>) <bold>B</bold> close-up of upper leaf surface (<italic>García 1186</italic>) <bold>C</bold> close-up of lower leaf surface (<italic>García 1186</italic>) <bold>D</bold> flower <italic>Veloz 4059</italic>) <bold>E</bold> petal abaxial surface (<italic>Veloz 4059</italic>) <bold>F</bold> petal adaxial surface (<italic>Veloz 4059</italic>) <bold>G</bold> stamen (<italic>Veloz 4059</italic>) <bold>H</bold> fruit longitudinal section (<italic>F. Jiménez 176–A</italic>). Reproduced with permission from <xref ref-type="bibr" rid="B39">Majure and Judd (2013b)</xref>.</p></caption><graphic xmlns:xlink="http://www.w3.org/1999/xlink" xlink:href="phytokeys-072-001-g026.jpg" position="float" orientation="portrait" xlink:type="simple" id="oo_106480.jpg"/></fig><fig id="F27" position="float" orientation="portrait"><label>Figure 27.</label><caption><p>Photos of <italic><tp:taxon-name><tp:taxon-name-part taxon-name-part-type="genus">Miconia</tp:taxon-name-part> <tp:taxon-name-part taxon-name-part-type="species">paralimoides</tp:taxon-name-part></tp:taxon-name></italic> (<bold>A–D</bold>) and <italic><tp:taxon-name><tp:taxon-name-part taxon-name-part-type="genus">Miconia</tp:taxon-name-part> <tp:taxon-name-part taxon-name-part-type="species">pedunculata</tp:taxon-name-part></tp:taxon-name></italic> (<bold>E–H</bold>). <bold>A</bold> habit of <italic><tp:taxon-name><tp:taxon-name-part taxon-name-part-type="genus">Miconia</tp:taxon-name-part> <tp:taxon-name-part taxon-name-part-type="species">paralimoides</tp:taxon-name-part></tp:taxon-name></italic> showing well-developed bulla-based hairs on leaf adaxial surface <bold>B</bold> infructescence of <italic><tp:taxon-name><tp:taxon-name-part taxon-name-part-type="genus">Miconia</tp:taxon-name-part> <tp:taxon-name-part taxon-name-part-type="species">paralimoides</tp:taxon-name-part></tp:taxon-name></italic> <bold>C</bold> leaf abaxial surface showing obscured epidermis and ascending, appressed hairs on petioles <bold>D</bold> mature fruit of <italic><tp:taxon-name><tp:taxon-name-part taxon-name-part-type="genus">Miconia</tp:taxon-name-part> <tp:taxon-name-part taxon-name-part-type="species">paralimoides</tp:taxon-name-part></tp:taxon-name></italic> (all from <italic>Majure 6021</italic>) <bold>E</bold> habit and adaxial leaf surface of <italic><tp:taxon-name><tp:taxon-name-part taxon-name-part-type="genus">Miconia</tp:taxon-name-part> <tp:taxon-name-part taxon-name-part-type="species">pedunculata</tp:taxon-name-part></tp:taxon-name></italic> <bold>F</bold> abaxial leaf surface showing dark purple primary and secondary veins <bold>G</bold> terminal, glomerulate inflorescence of <italic><tp:taxon-name><tp:taxon-name-part taxon-name-part-type="genus">Miconia</tp:taxon-name-part> <tp:taxon-name-part taxon-name-part-type="species">pedunculata</tp:taxon-name-part></tp:taxon-name></italic> showing large bracts subtending floral buds and long, ascending hairs on inflorescence axis and stems <bold>H</bold> reddish-pink floral bud of <italic><tp:taxon-name><tp:taxon-name-part taxon-name-part-type="genus">Miconia</tp:taxon-name-part> <tp:taxon-name-part taxon-name-part-type="species">pedunculata</tp:taxon-name-part></tp:taxon-name></italic> (all from <italic>Majure 6053</italic>). All photos taken by L.C. Majure.</p></caption><graphic xmlns:xlink="http://www.w3.org/1999/xlink" xlink:href="phytokeys-072-001-g027.jpg" position="float" orientation="portrait" xlink:type="simple" id="oo_106481.jpg"/></fig></tp:treatment-sec><tp:treatment-sec sec-type="phenology" id="SECID0EVNAM"><title>Phenology.</title><p>
              <italic><tp:taxon-name><tp:taxon-name-part taxon-name-part-type="genus">Miconia</tp:taxon-name-part> <tp:taxon-name-part taxon-name-part-type="species">paralimoides</tp:taxon-name-part></tp:taxon-name></italic> has been collected in bud, flowering, and in immature fruit from September through April, and has been collected in mature fruit from February through April.</p></tp:treatment-sec><tp:treatment-sec sec-type="distribution" id="SECID0EFOAM"><title>Distribution</title><p>(Fig. <xref ref-type="fig" rid="F23">23</xref>). <italic><tp:taxon-name><tp:taxon-name-part taxon-name-part-type="genus">Miconia</tp:taxon-name-part> <tp:taxon-name-part taxon-name-part-type="species">paralimoides</tp:taxon-name-part></tp:taxon-name></italic> is restricted to the Cordillera Central, Dominican Republic.</p></tp:treatment-sec><tp:treatment-sec sec-type="ecology" id="SECID0EZOAM"><title>Ecology.</title><p>
              <italic><tp:taxon-name><tp:taxon-name-part taxon-name-part-type="genus">Miconia</tp:taxon-name-part> <tp:taxon-name-part taxon-name-part-type="species">paralimoides</tp:taxon-name-part></tp:taxon-name></italic> occurs in humid, broadleaved mixed forests or pine-dominated cloud forests from 1000-1950 m in elevation. <italic><tp:taxon-name><tp:taxon-name-part taxon-name-part-type="genus">Miconia</tp:taxon-name-part> <tp:taxon-name-part taxon-name-part-type="species">paralimoides</tp:taxon-name-part></tp:taxon-name></italic> occurs with <italic><tp:taxon-name><tp:taxon-name-part taxon-name-part-type="genus">Miconia</tp:taxon-name-part> <tp:taxon-name-part taxon-name-part-type="species">pedunculata</tp:taxon-name-part></tp:taxon-name></italic> and <italic><tp:taxon-name><tp:taxon-name-part taxon-name-part-type="genus">Miconia</tp:taxon-name-part> <tp:taxon-name-part taxon-name-part-type="species">lima</tp:taxon-name-part></tp:taxon-name></italic> in part of its range, although it is unknown if all three species are sympatric in a single area. Other associated melastomes include <italic><tp:taxon-name><tp:taxon-name-part taxon-name-part-type="genus">Mecranium</tp:taxon-name-part> <tp:taxon-name-part taxon-name-part-type="species">puberulum</tp:taxon-name-part></tp:taxon-name></italic> Cogn., <italic><tp:taxon-name><tp:taxon-name-part taxon-name-part-type="genus">Meriania</tp:taxon-name-part> <tp:taxon-name-part taxon-name-part-type="species">involucrata</tp:taxon-name-part></tp:taxon-name></italic>, <italic><tp:taxon-name><tp:taxon-name-part taxon-name-part-type="genus">Miconia</tp:taxon-name-part> <tp:taxon-name-part taxon-name-part-type="species">umbellata</tp:taxon-name-part></tp:taxon-name></italic>, and <italic><tp:taxon-name><tp:taxon-name-part taxon-name-part-type="genus">Sagraea</tp:taxon-name-part> <tp:taxon-name-part taxon-name-part-type="species">fuertesii</tp:taxon-name-part></tp:taxon-name></italic> (Cogn.) Alain.</p></tp:treatment-sec><tp:treatment-sec sec-type="conservation status" id="SECID0EPRAM"><title>Conservation status.</title><p>Certain populations of <italic><tp:taxon-name><tp:taxon-name-part taxon-name-part-type="genus">Miconia</tp:taxon-name-part> <tp:taxon-name-part taxon-name-part-type="species">paralimoides</tp:taxon-name-part></tp:taxon-name></italic> are located inside either national parks or scientific reserves (i.e., Parque Nacional Jose del Carmen Ramirez, Reserva Científica Ébano Verde), however, the species also is under threat from habitat fragmentation and loss outside of those areas. We therefore suggest this species be given a preliminary conservation assessement of vulnerable.</p></tp:treatment-sec><tp:treatment-sec sec-type="discussion" id="SECID0E6RAM"><title>Discussion.</title><p>Certain populations show potential introgression with <italic><tp:taxon-name><tp:taxon-name-part taxon-name-part-type="genus">Miconia</tp:taxon-name-part> <tp:taxon-name-part taxon-name-part-type="species">lima</tp:taxon-name-part></tp:taxon-name></italic> (i.e., <italic>Clase 1111</italic>, <italic>Liogier 12137, 21719</italic>, <italic>Judd 5165</italic>, <italic>Skean 4134</italic>, <italic>Zanoni 37445, 46740</italic>), <!--PageBreak-->due to their shorter hairs, but they have larger fruit than is typical of <italic><tp:taxon-name><tp:taxon-name-part taxon-name-part-type="genus">Miconia</tp:taxon-name-part> <tp:taxon-name-part taxon-name-part-type="species">lima</tp:taxon-name-part></tp:taxon-name></italic> (4.2–4.4 × 5.2–6.2 vs. 2–3.5 × 3–4.1 mm in <italic><tp:taxon-name><tp:taxon-name-part taxon-name-part-type="genus">Miconia</tp:taxon-name-part> <tp:taxon-name-part taxon-name-part-type="species">lima</tp:taxon-name-part></tp:taxon-name></italic>) and appressed bulla-based hairs on the lower leaf surface, as in <italic><tp:taxon-name><tp:taxon-name-part taxon-name-part-type="genus">Miconia</tp:taxon-name-part> <tp:taxon-name-part taxon-name-part-type="species">paralimoides</tp:taxon-name-part></tp:taxon-name></italic>. It is possible that these collections merely represent a short-haired morphotype of <italic><tp:taxon-name><tp:taxon-name-part taxon-name-part-type="genus">Miconia</tp:taxon-name-part> <tp:taxon-name-part taxon-name-part-type="species">paralimoides</tp:taxon-name-part></tp:taxon-name></italic>. Interestingly, <xref ref-type="bibr" rid="B39">Majure and Judd (2013b)</xref> considered <italic><tp:taxon-name><tp:taxon-name-part taxon-name-part-type="genus">Miconia</tp:taxon-name-part> <tp:taxon-name-part taxon-name-part-type="species">paralimoides</tp:taxon-name-part></tp:taxon-name></italic> likely closely related to the more phenetically similar <italic><tp:taxon-name><tp:taxon-name-part taxon-name-part-type="genus">Miconia</tp:taxon-name-part> <tp:taxon-name-part taxon-name-part-type="species">limoides</tp:taxon-name-part></tp:taxon-name></italic>, hence the specific epithet. However, our molecular phylogenetic results suggest that <italic><tp:taxon-name><tp:taxon-name-part taxon-name-part-type="genus">Miconia</tp:taxon-name-part> <tp:taxon-name-part taxon-name-part-type="species">paralimoides</tp:taxon-name-part></tp:taxon-name></italic> is sister to the more phenetically divergent <italic><tp:taxon-name><tp:taxon-name-part taxon-name-part-type="genus">Miconia</tp:taxon-name-part> <tp:taxon-name-part taxon-name-part-type="species">pedunculata</tp:taxon-name-part></tp:taxon-name></italic>. There are no clear morphological characters linking these two species, other than those characters typical of the <italic><tp:taxon-name><tp:taxon-name-part taxon-name-part-type="section">Lima</tp:taxon-name-part></tp:taxon-name></italic> clade and the condensed inflorescences of the two species (Figs <xref ref-type="fig" rid="F20">20</xref>, <xref ref-type="fig" rid="F24">24A–E</xref>), once again emphasizing the lability of morphological characters in this group.</p></tp:treatment-sec><tp:treatment-sec sec-type="material" id="SECID0E5VAM"><title>Specimens examined.</title><p>
              <bold>DOMINICAN REPUBLIC: Prov. La Vega.</bold> Cordillera Central, Municipio Constanza, Valle Nuevo, en la calle subiendo hacía Pinar Parejo; <named-content xmlns:xlink="http://www.w3.org/1999/xlink" content-type="dwc:verbatimCoordinates" xlink:type="simple"><named-content content-type="geo-json" specific-use="{&#34;type&#34;:&#34;Point&#34;,&#34;coordinates&#34;:[-70.736440,18.843330]}" id="NCID0EJWAM" xlink:type="simple">18.84333°N, -70.73644°W</named-content></named-content>; 1944 m, 7 Feb 2016, <italic>Majure 6021</italic> (<named-content xmlns:xlink="http://www.w3.org/1999/xlink" content-type="dwc:institutional_code" xlink:type="simple">ASU</named-content>, <named-content xmlns:xlink="http://www.w3.org/1999/xlink" content-type="dwc:institutional_code" xlink:type="simple">DES</named-content>, <named-content xmlns:xlink="http://www.w3.org/1999/xlink" content-type="dwc:institutional_code" xlink:type="simple">FLAS</named-content>, <named-content xmlns:xlink="http://www.w3.org/1999/xlink" content-type="dwc:institutional_code" xlink:type="simple">JBSD</named-content>, <named-content xmlns:xlink="http://www.w3.org/1999/xlink" content-type="dwc:institutional_code" xlink:type="simple">MO</named-content>, <named-content xmlns:xlink="http://www.w3.org/1999/xlink" content-type="dwc:institutional_code" xlink:type="simple">NYBG</named-content>, <named-content xmlns:xlink="http://www.w3.org/1999/xlink" content-type="dwc:institutional_code" xlink:type="simple">USMS</named-content>); Cordillera Central, Municipio de Constanza, Loma el Paragua, en el lugar denominado el Chiflito, <named-content xmlns:xlink="http://www.w3.org/1999/xlink" content-type="dwc:verbatimCoordinates" xlink:type="simple"><named-content content-type="geo-json" specific-use="{&#34;type&#34;:&#34;Point&#34;,&#34;coordinates&#34;:[-70.727667,19.001889]}" id="NCID0EPXAM" xlink:type="simple">19°00'06.8'N, -70°43'39.6"O</named-content></named-content>, 1674 m, 10 Nov 2006, <italic>Veloz 4059</italic> (<named-content xmlns:xlink="http://www.w3.org/1999/xlink" content-type="dwc:institutional_code" xlink:type="simple">JBSD</named-content>); Cordillera Central, Municipio Jarabacoa, Distrito Municipal Manabao, Los Tablones, al pie de la Subida de La Cotorra, Parque A. Bermudez; <named-content xmlns:xlink="http://www.w3.org/1999/xlink" content-type="dwc:verbatimCoordinates" xlink:type="simple"><named-content content-type="geo-json" specific-use="{&#34;type&#34;:&#34;Point&#34;,&#34;coordinates&#34;:[-70.88894,19.05102]}" id="NCID0E4XAM" xlink:type="simple">UTM 19Q 301221E, 2107542N</named-content></named-content>, 21 Feb 2011, <italic>Clase 6739</italic> (<named-content xmlns:xlink="http://www.w3.org/1999/xlink" content-type="dwc:institutional_code" xlink:type="simple">FLAS</named-content>, <named-content xmlns:xlink="http://www.w3.org/1999/xlink" content-type="dwc:institutional_code" xlink:type="simple">JBSD</named-content>); Cordillera Central, Reserva Cientifica Ebano Verde, en al camino viejo entre la caseta principal (a la orilla del Arroyo La Sal), y la cima de Loma La Golondrina, <named-content xmlns:xlink="http://www.w3.org/1999/xlink" content-type="dwc:verbatimCoordinates" xlink:type="simple"><named-content content-type="geo-json" specific-use="{&#34;type&#34;:&#34;Point&#34;,&#34;coordinates&#34;:[-70.566667,19.066667]}" id="NCID0EPYAM" xlink:type="simple">19°04'N, -70°34'O</named-content></named-content>, 1020 m, 12 Mar 1992, <italic>F. Jiménez 176-A</italic> (<named-content xmlns:xlink="http://www.w3.org/1999/xlink" content-type="dwc:institutional_code" xlink:type="simple">JBSD</named-content>); Cordillera Central, Loma La Golondrina, at end of rd to peak of Loma La Golondrina E from Paso Bajito (SE of Jarabacoa), SE of Loma La Sal, 1450–1500 m, 23 May 1986, <italic>Judd 5165</italic> (<named-content xmlns:xlink="http://www.w3.org/1999/xlink" content-type="dwc:institutional_code" xlink:type="simple">FLAS</named-content>, <named-content xmlns:xlink="http://www.w3.org/1999/xlink" content-type="dwc:institutional_code" xlink:type="simple">JBSD</named-content>, <named-content xmlns:xlink="http://www.w3.org/1999/xlink" content-type="dwc:institutional_code" xlink:type="simple">NY</named-content>); Cienaga de la Culata, Constanza, 1600–1700 m, 15–16 Oct 1968, <italic>Liogier 13013</italic> (<named-content xmlns:xlink="http://www.w3.org/1999/xlink" content-type="dwc:institutional_code" xlink:type="simple">NY</named-content>); Loma Redonda, Cienaga de la Culata, Constanza, 1600–1950 m, 23 Sep 1969, <italic>Liogier 15998</italic> (<named-content xmlns:xlink="http://www.w3.org/1999/xlink" content-type="dwc:institutional_code" xlink:type="simple">GH</named-content>, <named-content xmlns:xlink="http://www.w3.org/1999/xlink" content-type="dwc:institutional_code" xlink:type="simple">NY</named-content>, P); Cordillera Central, Parque Nacional Jose del Carmen Ramirez, trail from Los Tablones to La Comparticion; <named-content xmlns:xlink="http://www.w3.org/1999/xlink" content-type="dwc:verbatimCoordinates" xlink:type="simple"><named-content content-type="geo-json" specific-use="{&#34;type&#34;:&#34;Point&#34;,&#34;coordinates&#34;:[-70.745000,19.580833]}" id="NCID0E2ZAM" xlink:type="simple">19°34'51"N, -70°44'42"W</named-content></named-content>, 1980 m, 9 Jul 2000, <italic>Skean 4134</italic> (<named-content xmlns:xlink="http://www.w3.org/1999/xlink" content-type="dwc:institutional_code" xlink:type="simple">FLAS</named-content>, <named-content xmlns:xlink="http://www.w3.org/1999/xlink" content-type="dwc:institutional_code" xlink:type="simple">JBSD</named-content>); Cordillera Central, Reserva Cientifica Ebano Verde, en el camino sendero de Loma El Col a ladera oriental del Río Camu, <named-content xmlns:xlink="http://www.w3.org/1999/xlink" content-type="dwc:verbatimCoordinates" xlink:type="simple"><named-content content-type="geo-json" specific-use="{&#34;type&#34;:&#34;Point&#34;,&#34;coordinates&#34;:[-70.558333,19.083333]}" id="NCID0EN1AM" xlink:type="simple">19°05'N, -70°33.5'O</named-content></named-content>, 1450 m, 25 Jun 1992, <italic>Zanoni 46740</italic> (<named-content xmlns:xlink="http://www.w3.org/1999/xlink" content-type="dwc:institutional_code" xlink:type="simple">FLAS</named-content>, <named-content xmlns:xlink="http://www.w3.org/1999/xlink" content-type="dwc:institutional_code" xlink:type="simple">JBSD</named-content>, <named-content xmlns:xlink="http://www.w3.org/1999/xlink" content-type="dwc:institutional_code" xlink:type="simple">NY</named-content>); Cordillera Central, Parque Nacional J.A. Bermudez, La Laguna aprox. 3 horas a pie desde La Cienaga (de Manabao) en el sendero al Pico Duarte; <named-content xmlns:xlink="http://www.w3.org/1999/xlink" content-type="dwc:verbatimCoordinates" xlink:type="simple"><named-content content-type="geo-json" specific-use="{&#34;type&#34;:&#34;Point&#34;,&#34;coordinates&#34;:[-70.533333,19.033333]}" id="NCID0ED2AM" xlink:type="simple">19°02'N, -70°32'O</named-content></named-content>, 2000 m, 13 Jan 1987, <italic>Zanoni 37445</italic> (<named-content xmlns:xlink="http://www.w3.org/1999/xlink" content-type="dwc:institutional_code" xlink:type="simple">FLAS</named-content>, <named-content xmlns:xlink="http://www.w3.org/1999/xlink" content-type="dwc:institutional_code" xlink:type="simple">JBSD</named-content>, <named-content xmlns:xlink="http://www.w3.org/1999/xlink" content-type="dwc:institutional_code" xlink:type="simple">MO</named-content>, <named-content xmlns:xlink="http://www.w3.org/1999/xlink" content-type="dwc:institutional_code" xlink:type="simple">NY</named-content>, <named-content xmlns:xlink="http://www.w3.org/1999/xlink" content-type="dwc:institutional_code" xlink:type="simple">US</named-content>). <bold>Prov. Monte Christi.</bold> Santo Domingo, Cordillera Central, Moncion, Lagunas de Cenobi, Cerro Prieto, ca. 1700 m, 9 Jun 1929, <italic>Ekman H12777</italic> (S). <bold>Prov. San Juan.</bold> slopes of La Rucilla, 1800–2000 m, 15 Aug 1968, <italic>Liogier 12137</italic> (<named-content xmlns:xlink="http://www.w3.org/1999/xlink" content-type="dwc:institutional_code" xlink:type="simple">NY</named-content>, <named-content xmlns:xlink="http://www.w3.org/1999/xlink" content-type="dwc:institutional_code" xlink:type="simple">US</named-content>); La Cotorra, subida a La Rucilla, 1900 m, 15–19 Jun 1974, <italic>Liogier 21719</italic> (<named-content xmlns:xlink="http://www.w3.org/1999/xlink" content-type="dwc:institutional_code" xlink:type="simple">NY</named-content>). <bold>Prov. Santiago Rodríguez.</bold> Cordillera Central, colectada en la subida de La Cotorra, Parque Nacional A. Bermudez, 2110 m, 28 Apr 1999, <italic>Clase 1111</italic> (<named-content xmlns:xlink="http://www.w3.org/1999/xlink" content-type="dwc:institutional_code" xlink:type="simple">FLAS</named-content>); Cordillera Central, Parque Nacional J. C. Ramirez, entre Monte Llano &amp; Los Descansaderos, <named-content xmlns:xlink="http://www.w3.org/1999/xlink" content-type="dwc:verbatimCoordinates" xlink:type="simple"><named-content content-type="geo-json" specific-use="{&#34;type&#34;:&#34;Point&#34;,&#34;coordinates&#34;:[-71.283333,19.233333]}" id="NCID0EF4AM" xlink:type="simple">19°14'N, -71°17'O</named-content></named-content>, 1300–1400 m, 10 Jul 1988, <italic>Zanoni 41982</italic> (<named-content xmlns:xlink="http://www.w3.org/1999/xlink" content-type="dwc:institutional_code" xlink:type="simple">FLAS</named-content>, <named-content xmlns:xlink="http://www.w3.org/1999/xlink" content-type="dwc:institutional_code" xlink:type="simple">JBSD</named-content>, <named-content xmlns:xlink="http://www.w3.org/1999/xlink" content-type="dwc:institutional_code" xlink:type="simple">NY</named-content>).</p><!--PageBreak--></tp:treatment-sec><tp:treatment-sec><!--Section generated to contain objects referenced in tp:taxon-treatment.--><fig id="F23" position="float" orientation="portrait"><label>Figure 23.</label><caption><p>Distribution of <italic><tp:taxon-name><tp:taxon-name-part taxon-name-part-type="genus">Miconia</tp:taxon-name-part> <tp:taxon-name-part taxon-name-part-type="species">phyrnosomaderma</tp:taxon-name-part></tp:taxon-name></italic> (open star), <italic><tp:taxon-name><tp:taxon-name-part taxon-name-part-type="genus">Miconia</tp:taxon-name-part> <tp:taxon-name-part taxon-name-part-type="species">limoides</tp:taxon-name-part></tp:taxon-name></italic> (open circles), and <italic><tp:taxon-name><tp:taxon-name-part taxon-name-part-type="genus">Miconia</tp:taxon-name-part> <tp:taxon-name-part taxon-name-part-type="species">paralimoides</tp:taxon-name-part></tp:taxon-name></italic> (closed circles).</p></caption><graphic xmlns:xlink="http://www.w3.org/1999/xlink" xlink:href="phytokeys-072-001-g023.jpg" position="float" orientation="portrait" xlink:type="simple" id="oo_106477.jpg"/></fig><fig id="F20" position="float" orientation="portrait"><label>Figure 20.</label><caption><p>Photos of <italic><tp:taxon-name><tp:taxon-name-part taxon-name-part-type="genus">Miconia</tp:taxon-name-part> <tp:taxon-name-part taxon-name-part-type="species">lima</tp:taxon-name-part></tp:taxon-name></italic> (<bold>A–E</bold>) and <italic><tp:taxon-name><tp:taxon-name-part taxon-name-part-type="genus">Miconia</tp:taxon-name-part> <tp:taxon-name-part taxon-name-part-type="species">pagnolensis</tp:taxon-name-part></tp:taxon-name></italic> (<bold>F</bold>). <bold>A</bold> <italic><tp:taxon-name><tp:taxon-name-part taxon-name-part-type="genus">Miconia</tp:taxon-name-part> <tp:taxon-name-part taxon-name-part-type="species">lima</tp:taxon-name-part></tp:taxon-name></italic> from Massif de la Selle, Haiti showing habit and ascending stem hairs (<italic>Majure 4334</italic>) <bold>B</bold> expanded infloresence and flowers showing whitish-pink petals (Sierra de Bahoruco, DR; <italic>Skean 4312</italic>), <bold>C–E</bold>) “Monteada Nueva” form of <italic><tp:taxon-name><tp:taxon-name-part taxon-name-part-type="genus">Miconia</tp:taxon-name-part> <tp:taxon-name-part taxon-name-part-type="species">lima</tp:taxon-name-part></tp:taxon-name></italic> from the Dominican Republic <bold>C</bold> habit, inflorescence structure and stem showing ascending hairs (<italic>Majure 5960</italic>) <bold>D</bold> flower with dark pink petals showing an thers with a dorso-basal appendage and immature fruit with pinkish calyx lobes <bold>E</bold> leaf adaxial surface and stem with ascending hairs (<bold>D–E</bold> from <italic>Judd 8083</italic>) <bold>F</bold> <italic><tp:taxon-name><tp:taxon-name-part taxon-name-part-type="genus">Miconia</tp:taxon-name-part> <tp:taxon-name-part taxon-name-part-type="species">pagnolensis</tp:taxon-name-part></tp:taxon-name></italic> sp. nov. from the type specimen showing habit and bulla-based hairs of the adaxial leaf surface (<italic>Timyan 27</italic>). Photos <bold>A</bold> and <bold>C</bold> taken by L.C. Majure, <bold>B</bold> by J.D. Skean, Jr., <bold>D–E</bold> by W.S. Judd and <bold>F</bold> by J. Timyan.</p></caption><graphic xmlns:xlink="http://www.w3.org/1999/xlink" xlink:href="phytokeys-072-001-g020.jpg" position="float" orientation="portrait" xlink:type="simple" id="oo_106473.jpg"/></fig><fig id="F24" position="float" orientation="portrait"><label>Figure 24.</label><caption><p>Illustration of <italic><tp:taxon-name><tp:taxon-name-part taxon-name-part-type="genus">Miconia</tp:taxon-name-part> <tp:taxon-name-part taxon-name-part-type="species">phrynosomaderma</tp:taxon-name-part></tp:taxon-name></italic>. <bold>A</bold> habit of <italic><tp:taxon-name><tp:taxon-name-part taxon-name-part-type="genus">Miconia</tp:taxon-name-part> <tp:taxon-name-part taxon-name-part-type="species">phrynosomaderma</tp:taxon-name-part></tp:taxon-name></italic> with the bulla-based hairs removed from the adaxial leaf surface to show venation <bold>B</bold> leaf adaxial surface <bold>C</bold> close-up of adaxial leaf surface showing expanded bulla-based hairs not fully covering the entire lamina <bold>D</bold> leaf abaxial surface <bold>E</bold> close-up of abaxial leaf surface showing sparse bulla-based hairs and clearly visible lamina <bold>F</bold> longitudinal section (slightly oblique) of young fruit <bold>G</bold> petal abaxial surface <bold>H</bold> petal adaxial surface <bold>I</bold> stamen showing anther with short dorso-basal appendage <bold>J</bold> immature seed (all drawn from <italic>Ekman H8204</italic>). Reproduced with permission from <xref ref-type="bibr" rid="B38">Majure and Judd (2013a)</xref>.</p></caption><graphic xmlns:xlink="http://www.w3.org/1999/xlink" xlink:href="phytokeys-072-001-g024.jpg" position="float" orientation="portrait" xlink:type="simple" id="oo_106478.jpg"/></fig></tp:treatment-sec><ref-list><ref id="B39"><mixed-citation xmlns:xlink="http://www.w3.org/1999/xlink" xlink:type="simple">
          <person-group><name name-style="western"><surname>Majure</surname><given-names>LC</given-names></name><name name-style="western"><surname>Judd</surname><given-names>WS</given-names></name></person-group> (<year>2013b</year>) <article-title><italic><tp:taxon-name><tp:taxon-name-part taxon-name-part-type="genus">Miconia</tp:taxon-name-part> <tp:taxon-name-part taxon-name-part-type="species">paralimoides</tp:taxon-name-part></tp:taxon-name></italic> (<tp:taxon-name><tp:taxon-name-part taxon-name-part-type="tribe">Miconieae</tp:taxon-name-part></tp:taxon-name>: <tp:taxon-name><tp:taxon-name-part taxon-name-part-type="family">Melastomataceae</tp:taxon-name-part></tp:taxon-name>), a new species from the Cordillera Central, Dominican Republic.</article-title> <source>Phytotaxa</source> <volume>131</volume>: <fpage>9</fpage>–<lpage>16</lpage>. doi: <ext-link xlink:type="simple" ext-link-type="doi" xlink:href="10.11646/phytotaxa.131.1.2">10.11646/phytotaxa.131.1.2</ext-link></mixed-citation></ref><ref id="B38"><mixed-citation xmlns:xlink="http://www.w3.org/1999/xlink" xlink:type="simple">
          <person-group><name name-style="western"><surname>Majure</surname><given-names>LC</given-names></name><name name-style="western"><surname>Judd</surname><given-names>WS</given-names></name></person-group> (<year>2013a</year>) <article-title><italic><tp:taxon-name><tp:taxon-name-part taxon-name-part-type="genus">Miconia</tp:taxon-name-part> <tp:taxon-name-part taxon-name-part-type="species">phrynosomaderma</tp:taxon-name-part></tp:taxon-name></italic> (<tp:taxon-name><tp:taxon-name-part taxon-name-part-type="family">Melastomataceae</tp:taxon-name-part></tp:taxon-name>: <tp:taxon-name><tp:taxon-name-part taxon-name-part-type="tribe">Miconieae</tp:taxon-name-part></tp:taxon-name>), a new species from the Massif du Nord, Haiti, and sixteen new names and combinations.</article-title> <source>Journal of the Botanical Research Institute of Texas</source> <volume>7</volume>: <fpage>265</fpage>–<lpage>274</lpage>.</mixed-citation></ref></ref-list></tp:taxon-treatment>
