# Supplementary material for: Revision of the Lima clade (Miconia sect. Lima, Miconieae, Melastomataceae) of the Greater Antilles
Source: PhytoKeys. 2016 Oct 13;(72):1–99. doi: 10.3897/phytokeys.72.9355 (PMC5088698; doi:10.3897/phytokeys.72.9355)
Supplement: XML Treatment for Miconia pedunculata [file phytokeys.72.9355-treatment19.xml]

<!DOCTYPE tp:taxon-treatment
  PUBLIC "-//TaxonX//DTD Taxonomic Treatment Publishing DTD v0 20100105//EN" "tax-treatment-NSO.dtd">
<tp:taxon-treatment xmlns:tp="http://www.plazi.org/taxpub"><tp:treatment-meta><kwd-group><label>Taxon classification</label><kwd><named-content content-type="kingdom">Plantae</named-content></kwd><kwd><named-content content-type="order">Myrtales</named-content></kwd><kwd><named-content content-type="family">Melastomataceae</named-content></kwd></kwd-group><mixed-citation publication-type="journal"><person-group><name><surname>Majure</surname><given-names>Lucas C.</given-names></name><name><surname>Bécquer</surname><given-names>Eldis R.</given-names></name><name><surname>Judd</surname><given-names>Walter S.</given-names></name></person-group><article-title>Revision of the <italic><tp:taxon-name><tp:taxon-name-part taxon-name-part-type="section">Lima</tp:taxon-name-part></tp:taxon-name></italic> clade (<tp:taxon-name><tp:taxon-name-part taxon-name-part-type="genus">Miconia</tp:taxon-name-part> <tp:taxon-name-part taxon-name-part-type="infraspecific-rank">sect.</tp:taxon-name-part> <tp:taxon-name-part taxon-name-part-type="section">Lima</tp:taxon-name-part></tp:taxon-name>, <tp:taxon-name><tp:taxon-name-part taxon-name-part-type="tribe">Miconieae</tp:taxon-name-part></tp:taxon-name>, <tp:taxon-name><tp:taxon-name-part taxon-name-part-type="family">Melastomataceae</tp:taxon-name-part></tp:taxon-name>) of the Greater Antilles</article-title><source>PhytoKeys</source><day>13</day><month>10</month><year>2016</year><volume>2016</volume><issue>72</issue><fpage>1</fpage><lpage>99</lpage><pub-id pub-id-type="doi">10.3897/phytokeys.72.9355</pub-id></mixed-citation></tp:treatment-meta><tp:nomenclature><label>18.</label><tp:taxon-name>
              <tp:taxon-name-part taxon-name-part-type="genus">Miconia</tp:taxon-name-part>
              <tp:taxon-name-part taxon-name-part-type="species">pedunculata</tp:taxon-name-part>
            </tp:taxon-name><tp:taxon-authority>Majure &amp; Judd, J. Bot. Res. Inst. Texas. 7: 269. 2013.</tp:taxon-authority><xref ref-type="fig" rid="F22">Figs 22A–E</xref><xref ref-type="fig" rid="F27">, 27E–H</xref><!--PageBreak--><!--PageBreak--><!--PageBreak--><tp:nomenclature-citation-list><tp:nomenclature-citation><tp:taxon-name>
                  <tp:taxon-name-part taxon-name-part-type="genus">Ossaea</tp:taxon-name-part> <tp:taxon-name-part taxon-name-part-type="species">polychaeta</tp:taxon-name-part></tp:taxon-name><comment>Urb. &amp; Ekm,. Ark. Bot. 23A(11): 27. 1931. Type: DOMINICAN REPUBLIC. Cordillera Central, Domingo, [Prov. Monseñor Nouel], Loma la Campana, ca. 1000 m, 2 Feb 1929, <italic>E.L. Ekman H11522</italic> (lectotype: S! [S-R-1003], designated here; isolectotypes: <named-content xmlns:xlink="http://www.w3.org/1999/xlink" content-type="dwc:institutional_code" xlink:type="simple">EHH</named-content> n.v., K! [K000535603], <named-content xmlns:xlink="http://www.w3.org/1999/xlink" content-type="dwc:institutional_code" xlink:type="simple">NY</named-content>! [NY00099709]). </comment></tp:nomenclature-citation><tp:nomenclature-citation><tp:taxon-name>
                  <tp:taxon-name-part taxon-name-part-type="genus">Ossaea</tp:taxon-name-part> <tp:taxon-name-part taxon-name-part-type="species">urbaniana</tp:taxon-name-part></tp:taxon-name><comment>Alain, Brittonia 20: 158. 1968, nom. illeg. superfl. (nom. nov. for <tp:taxon-name><tp:taxon-name-part taxon-name-part-type="genus">Ossaea</tp:taxon-name-part> <tp:taxon-name-part taxon-name-part-type="species">polychaeta</tp:taxon-name-part></tp:taxon-name> Urb. &amp; Ekman, non <tp:taxon-name><tp:taxon-name-part taxon-name-part-type="genus">Ossaea</tp:taxon-name-part> <tp:taxon-name-part taxon-name-part-type="species">polychaete</tp:taxon-name-part></tp:taxon-name> Urb. &amp; Ekman) Type: Based on <tp:taxon-name><tp:taxon-name-part taxon-name-part-type="genus">Ossaea</tp:taxon-name-part> <tp:taxon-name-part taxon-name-part-type="species">polychaeta</tp:taxon-name-part></tp:taxon-name> Urb. &amp; Ekman </comment></tp:nomenclature-citation><tp:nomenclature-citation><tp:taxon-name>
                  <tp:taxon-name-part taxon-name-part-type="genus">Leandra</tp:taxon-name-part> <tp:taxon-name-part taxon-name-part-type="species">polychaeta</tp:taxon-name-part></tp:taxon-name><comment>(Urb. &amp; Ekm.) Alain, Sida 18: 1026. 1999. Type: Based on <tp:taxon-name><tp:taxon-name-part taxon-name-part-type="genus">Ossaea</tp:taxon-name-part> <tp:taxon-name-part taxon-name-part-type="species">polychaeta</tp:taxon-name-part></tp:taxon-name> Urb. &amp; Ekman </comment></tp:nomenclature-citation><tp:nomenclature-citation><tp:taxon-name>
                  <tp:taxon-name-part taxon-name-part-type="genus">Leandra</tp:taxon-name-part> <tp:taxon-name-part taxon-name-part-type="species">urbaniana</tp:taxon-name-part></tp:taxon-name><comment>(Alain) Alain, Sida 20: 1645. 2003, nom. illeg., later homonym of <tp:taxon-name><tp:taxon-name-part taxon-name-part-type="genus">Leandra</tp:taxon-name-part> <tp:taxon-name-part taxon-name-part-type="species">urbaniana</tp:taxon-name-part></tp:taxon-name> Cogn. (1886) Type: Based on <tp:taxon-name><tp:taxon-name-part taxon-name-part-type="genus">Ossaea</tp:taxon-name-part> <tp:taxon-name-part taxon-name-part-type="species">polychaeta</tp:taxon-name-part></tp:taxon-name> Urb. &amp; Ekman </comment></tp:nomenclature-citation></tp:nomenclature-citation-list></tp:nomenclature><tp:treatment-sec sec-type="material" id="SECID0E4CBM"><title>Type.</title><p>Based on <italic><tp:taxon-name><tp:taxon-name-part taxon-name-part-type="genus">Ossaea</tp:taxon-name-part> <tp:taxon-name-part taxon-name-part-type="species">polychaeta</tp:taxon-name-part></tp:taxon-name></italic> Urb. &amp; Ekman, non <italic><tp:taxon-name><tp:taxon-name-part taxon-name-part-type="genus">Miconia</tp:taxon-name-part> <tp:taxon-name-part taxon-name-part-type="species">polychaeta</tp:taxon-name-part></tp:taxon-name></italic> Wurdack</p></tp:treatment-sec><tp:treatment-sec sec-type="description" id="SECID0EXDBM"><title>Description.</title><p>Evergreen shrub, 1–2 m tall; stems round in cross section, not ridged, the internodes 0.7–8.5 cm long, stem indumentum of relatively sparse, ascending bulla-based hairs to 6.1 mm long, and black, sessile glandular hairs; nodal line present. Leaves opposite, decussate, elliptic, broadly elliptic to almost orbicular, or ovate, 1.4–7.6 × 1–5.9 cm, slightly anisophyllous, apex broadly acute, base rounded to cordate or uncommonly acute, venation acrodromous, 7–9-veined, the midvein and 3–4 pairs of arching secondary veins, veins often purplish on abaxial leaf surface, secondary veins mostly basal, although the innermost pair oftentimes suprabasal, produced 1.5–13 mm from leaf base, positioned 5–14 mm in from margin at widest point of blade, tertiary veins percurrent, more or less perpendicular to midvein, 1.3–4.3 mm apart at midleaf, intertertiary veins absent, tertiary veins sometimes joined by quaternary veins; adaxial leaf surface covered in lateral rows of bulla-based hairs, the rows formed by the production of hairs between tertiary veins, hairs not completely covering lamina areoles, widest hair bases to 1.7 mm, apices of bulla-based hairs mostly recurved, abundant, sessile, glandular hairs produced along the primary, secondary, and tertiary veins, as well as along the bases of bulla-based hairs, these sometimes stipitate along primary and secondary veins; abaxial leaf surface covered in sparse, bulla-based hairs, these restricted to the primary, secondary, tertiary, and quaternary veins, thus the lamina clearly visible, lamina appearing as a series of pits from depressions of the bulla-based hairs produced from the upper leaf surface, sessile, glandular hairs produced along higher and lower order veins, as well as throughout the lamina; petioles 0.4–3.4 cm long, covered in sparse, bulla-based hairs, as well as sessile, glandular hairs (same as the stem). Inflorescences terminal, cymose with flowers forming cymose, glomerulate clusters at the apices of long inflorescence branches making them appear long, pedunculate, 13–17 flowered, 3.2–6.4 × 3.8–5.2 cm, the peduncle absent to 0.5 cm long, inflorescence branches 15–45 mm long, pedicels absent (flowers sessile); bracts foliaceous, mostly ovate to elliptic, <!--PageBreak-->5–10 mm long; bracteoles obovate, 6–7 × 1.6–2.5 mm, ab- and adxial surface covered in bulla-based hairs. Flowers 4–6-merous, sessile; hypanthium 2.6–3.5 mm long, oblong, slightly 4-lobed, slightly to strongly constricted below the torus, free portion of the hypanthium 0.9–1 mm long, abaxial surface covered in bulla-based hairs 4.4 mm long, and abundant, sessile, glandular hairs; adaxial surface (i.e., free portion) covered in bulla-based hairs and sessile, glandular hairs; calyx teeth 3.2–3.6 × 0.3–0.4 mm, mostly spreading, covered in ascending bulla-based hairs; calyx lobes more or less triangular, 1.5–2 × 1.7–2.1 mm, apex rounded, covered in bulla-based and sessile, glandular hairs abaxially and sessile, glandular hairs adaxially; calyx tube not tearing, 1.1–1.3 mm long with bulla-based hairs abaxially and sessile, glandular hairs adaxially; petals 4–5, white or pinkish, narrowly elliptic to oblong, 4.8–5 × 1.9–2 mm, with an acute apex, with one slightly bulla-based hair produced abaxially, just below the apex, to 1.2 mm long; stamens 8–10; filaments 2–2.3 mm long, glabrous, anthers 1.2–1.3 mm long, with one apical to slightly dorsally inclined pore, anther thecae 1.1–1.2 mm long, anthers without a dorso-basal appendage; style 4.9–5.6 mm long, glabrous, dilated in the middle, collar absent, style subtended by a crown of multicellular, triangular hairs, mostly fused at the base, stigma punctate; ovary 1.5–2.4 × 1.1–3 mm, apex flat to concave, glabrous, except for the linear or elongate-triangular hairs forming crown, placentation axile with deeply intruded placenta, 5-locular; berries globose, 4-lobed, purple at maturity, 6.8 mm long (including calyx tube), 7 mm wide, seeds 0.6–0.7 mm long, obpyramidal, biconvex, testa smooth, light brown, raphe light brown, smooth, extending the length of the seed.</p></tp:treatment-sec><tp:treatment-sec sec-type="phenology" id="SECID0E6DBM"><title>Phenology.</title><p>This species has been collected in flower and fruit from May through December. However, flower buds are present on the type specimen, which was collected in February, as well as on <italic>Majure 6053</italic> also collected in Februrary, so this species likely flowers throughout most of the year.</p></tp:treatment-sec><tp:treatment-sec sec-type="distribution" id="SECID0EHEBM"><title>Distribution</title><p>(Fig. <xref ref-type="fig" rid="F21">21</xref>). <italic><tp:taxon-name><tp:taxon-name-part taxon-name-part-type="genus">Miconia</tp:taxon-name-part> <tp:taxon-name-part taxon-name-part-type="species">pedunculata</tp:taxon-name-part></tp:taxon-name></italic> is restricted to the Cordillera Central, Dominican Republic.</p></tp:treatment-sec><tp:treatment-sec sec-type="ecology" id="SECID0E2EBM"><title>Ecology.</title><p>
              <italic><tp:taxon-name><tp:taxon-name-part taxon-name-part-type="genus">Miconia</tp:taxon-name-part> <tp:taxon-name-part taxon-name-part-type="species">pedunculata</tp:taxon-name-part></tp:taxon-name></italic> occurs in broadleaved, moist, cloud forests from 1000–2240 m in elevation. Some associate melasomes are <italic><tp:taxon-name><tp:taxon-name-part taxon-name-part-type="genus">Mecranium</tp:taxon-name-part> <tp:taxon-name-part taxon-name-part-type="species">puberulum</tp:taxon-name-part></tp:taxon-name></italic>, <italic><tp:taxon-name><tp:taxon-name-part taxon-name-part-type="genus">Meriania</tp:taxon-name-part> <tp:taxon-name-part taxon-name-part-type="species">involucrata</tp:taxon-name-part></tp:taxon-name></italic>, <italic><tp:taxon-name><tp:taxon-name-part taxon-name-part-type="genus">Miconia</tp:taxon-name-part> <tp:taxon-name-part taxon-name-part-type="species">crotonifolia</tp:taxon-name-part></tp:taxon-name></italic> (Desr.) Judd &amp; Ionta, <italic><tp:taxon-name><tp:taxon-name-part taxon-name-part-type="genus">Miconia</tp:taxon-name-part> <tp:taxon-name-part taxon-name-part-type="species">lima</tp:taxon-name-part></tp:taxon-name></italic>, <italic><tp:taxon-name><tp:taxon-name-part taxon-name-part-type="genus">Miconia</tp:taxon-name-part> <tp:taxon-name-part taxon-name-part-type="species">paralimoides</tp:taxon-name-part></tp:taxon-name></italic>, <italic><tp:taxon-name><tp:taxon-name-part taxon-name-part-type="genus">Miconia</tp:taxon-name-part> <tp:taxon-name-part taxon-name-part-type="species">tetrastoma</tp:taxon-name-part></tp:taxon-name></italic>, <italic><tp:taxon-name><tp:taxon-name-part taxon-name-part-type="genus">Miconia</tp:taxon-name-part> <tp:taxon-name-part taxon-name-part-type="species">umbellata</tp:taxon-name-part></tp:taxon-name></italic>, <italic><tp:taxon-name><tp:taxon-name-part taxon-name-part-type="genus">Sagraea</tp:taxon-name-part> <tp:taxon-name-part taxon-name-part-type="species">fuertesii</tp:taxon-name-part></tp:taxon-name></italic> and <italic><tp:taxon-name><tp:taxon-name-part taxon-name-part-type="genus">Sagraea</tp:taxon-name-part> <tp:taxon-name-part taxon-name-part-type="species">oligantha</tp:taxon-name-part></tp:taxon-name></italic> (Urb.) Alain.</p></tp:treatment-sec><tp:treatment-sec sec-type="conservation status" id="SECID0EFIBM"><title>Conservation status.</title><p>Although this species apparently can tolerate a range of anthropogenic disturbance (according to label data) and also occurs within a scientific reserve in a portion of its distribution, it is of limited distribution in the Cordillera Central, Dominican Republic, and not terribly abundant where it is found. Thus, we assign a preliminary status of vulnerable to <italic><tp:taxon-name><tp:taxon-name-part taxon-name-part-type="genus">Miconia</tp:taxon-name-part> <tp:taxon-name-part taxon-name-part-type="species">pedunculata</tp:taxon-name-part></tp:taxon-name></italic>.</p></tp:treatment-sec><tp:treatment-sec sec-type="discussion" id="SECID0EVIBM"><title>Discussion.</title><p>The northern populations of <italic><tp:taxon-name><tp:taxon-name-part taxon-name-part-type="genus">Miconia</tp:taxon-name-part> <tp:taxon-name-part taxon-name-part-type="species">pedunculata</tp:taxon-name-part></tp:taxon-name></italic> (e.g., those at the Reserva Científica Ébano Verde) are morphologically differentiated from the southern populations (e.g., from Prov. Peravia), and can be recognized by the less well-developed bulla-based hairs on the adaxial leaf surface, and their more densely pubescent abaxial leaf surfaces. However, the minor morphological differences in these two geographically disjunct groups of populations appear to merely represent variation within a single species. Accessions of <italic><tp:taxon-name><tp:taxon-name-part taxon-name-part-type="genus">Miconia</tp:taxon-name-part> <tp:taxon-name-part taxon-name-part-type="species">pedunculata</tp:taxon-name-part></tp:taxon-name></italic> from both of these regions form a well-supported clade in phylogenetic analyses of the group (<xref ref-type="bibr" rid="B44">Majure et al. 2015</xref>; Fig. <xref ref-type="fig" rid="F2">2</xref>).</p><!--PageBreak--><p>Although the name <italic><tp:taxon-name><tp:taxon-name-part taxon-name-part-type="genus">Ossaea</tp:taxon-name-part> <tp:taxon-name-part taxon-name-part-type="species">polychaeta</tp:taxon-name-part></tp:taxon-name></italic> was validly published, Alain Liogier superfluously coined the name <italic><tp:taxon-name><tp:taxon-name-part taxon-name-part-type="genus">Ossaea</tp:taxon-name-part> <tp:taxon-name-part taxon-name-part-type="species">urbaniana</tp:taxon-name-part></tp:taxon-name></italic> Alain (<xref ref-type="bibr" rid="B33">Liogier 1968</xref>) as a way of distinghishing <italic><tp:taxon-name><tp:taxon-name-part taxon-name-part-type="genus">Ossaea</tp:taxon-name-part> <tp:taxon-name-part taxon-name-part-type="species">polychaeta</tp:taxon-name-part></tp:taxon-name></italic> (=<italic><tp:taxon-name><tp:taxon-name-part taxon-name-part-type="genus">Miconia</tp:taxon-name-part> <tp:taxon-name-part taxon-name-part-type="species">pedunculata</tp:taxon-name-part></tp:taxon-name></italic>) from <italic><tp:taxon-name><tp:taxon-name-part taxon-name-part-type="genus">Ossaea</tp:taxon-name-part> <tp:taxon-name-part taxon-name-part-type="species">polychaete</tp:taxon-name-part></tp:taxon-name></italic> Urb. &amp; Ekman (=<italic><tp:taxon-name><tp:taxon-name-part taxon-name-part-type="genus">Miconia</tp:taxon-name-part> <tp:taxon-name-part taxon-name-part-type="species">polychaete</tp:taxon-name-part></tp:taxon-name></italic> (Urb. &amp; Ekman) Ionta et al.), a species of the <italic><tp:taxon-name><tp:taxon-name-part taxon-name-part-type="genus">Sagraea</tp:taxon-name-part></tp:taxon-name></italic> clade (<xref ref-type="bibr" rid="B20">Ionta et al. 2012</xref>) endemic to Massif de la Hotte, what he incorrectly considered to be merely an orthographic variant of the specific epithet. He later transferred <italic><tp:taxon-name><tp:taxon-name-part taxon-name-part-type="genus">Ossaea</tp:taxon-name-part> <tp:taxon-name-part taxon-name-part-type="species">polychaeta</tp:taxon-name-part></tp:taxon-name></italic> to <italic><tp:taxon-name><tp:taxon-name-part taxon-name-part-type="genus">Leandra</tp:taxon-name-part> <tp:taxon-name-part taxon-name-part-type="species">polychaeta</tp:taxon-name-part></tp:taxon-name></italic> (<xref ref-type="bibr" rid="B34">Liogier 1999</xref>), and then further transferred <italic><tp:taxon-name><tp:taxon-name-part taxon-name-part-type="genus">Ossaea</tp:taxon-name-part> <tp:taxon-name-part taxon-name-part-type="species">urbaniana</tp:taxon-name-part></tp:taxon-name></italic> to <italic><tp:taxon-name><tp:taxon-name-part taxon-name-part-type="genus">Leandra</tp:taxon-name-part> <tp:taxon-name-part taxon-name-part-type="species">urbaniana</tp:taxon-name-part></tp:taxon-name></italic> (<xref ref-type="bibr" rid="B36">Liogier 2003</xref>), creating a later homonym for the already existing <italic><tp:taxon-name><tp:taxon-name-part taxon-name-part-type="genus">Leandra</tp:taxon-name-part> <tp:taxon-name-part taxon-name-part-type="species">urbaniana</tp:taxon-name-part></tp:taxon-name></italic> Cogn. Majure and Judd (2013) coined the name <italic><tp:taxon-name><tp:taxon-name-part taxon-name-part-type="genus">Miconia</tp:taxon-name-part> <tp:taxon-name-part taxon-name-part-type="species">pedunculata</tp:taxon-name-part></tp:taxon-name></italic> for <italic><tp:taxon-name><tp:taxon-name-part taxon-name-part-type="genus">Ossaea</tp:taxon-name-part> <tp:taxon-name-part taxon-name-part-type="species">polychaeta</tp:taxon-name-part></tp:taxon-name></italic>, as the binomial <italic><tp:taxon-name><tp:taxon-name-part taxon-name-part-type="genus">Miconia</tp:taxon-name-part> <tp:taxon-name-part taxon-name-part-type="species">polychaeta</tp:taxon-name-part></tp:taxon-name></italic> Wurdack (<xref ref-type="bibr" rid="B71">Wurdack 1972</xref>) already existed for an Andean species from the Cuzco region of Peru.</p></tp:treatment-sec><tp:treatment-sec sec-type="material" id="SECID0EBPBM"><title>Specimens examined.</title><p>
              <bold>DOMINICAN REPUBLIC: Prov. La Vega.</bold> Cordillera Central: Reserva Cientifica Ébano Verde, 2237 m, 28 May 2003, <italic>Acevedo-Rodriguez 12638</italic> (<named-content xmlns:xlink="http://www.w3.org/1999/xlink" content-type="dwc:institutional_code" xlink:type="simple">JBSD</named-content>); La Vega. sobre Loma Golondrina, <named-content xmlns:xlink="http://www.w3.org/1999/xlink" content-type="dwc:verbatimCoordinates" xlink:type="simple"><named-content content-type="geo-json" specific-use="{&#34;type&#34;:&#34;Point&#34;,&#34;coordinates&#34;:[-70.550000,19.050000]}" id="NCID0ESPBM" xlink:type="simple">19°03'N, -70°33'O</named-content></named-content>, 1400–1565 m, 29 May 1992, <italic>Zanoni 46124</italic> (<named-content xmlns:xlink="http://www.w3.org/1999/xlink" content-type="dwc:institutional_code" xlink:type="simple">FLAS</named-content>, <named-content xmlns:xlink="http://www.w3.org/1999/xlink" content-type="dwc:institutional_code" xlink:type="simple">JBSD</named-content>, <named-content xmlns:xlink="http://www.w3.org/1999/xlink" content-type="dwc:institutional_code" xlink:type="simple">MO</named-content>, S); Loma de la Sal, SE of Jarabacoa, E of Paso Bajito, ca. 1200 m, 26 May 1992, <italic>Judd 6633</italic> (<named-content xmlns:xlink="http://www.w3.org/1999/xlink" content-type="dwc:institutional_code" xlink:type="simple">FLAS</named-content>, <named-content xmlns:xlink="http://www.w3.org/1999/xlink" content-type="dwc:institutional_code" xlink:type="simple">JBSD</named-content>); Loma de la Sal, SE of Jarabacoa, E of Paso Bajito, <named-content xmlns:xlink="http://www.w3.org/1999/xlink" content-type="dwc:verbatimCoordinates" xlink:type="simple"><named-content content-type="geo-json" specific-use="{&#34;type&#34;:&#34;Point&#34;,&#34;coordinates&#34;:[-70.566667,19.066667]}" id="NCID0ESQBM" xlink:type="simple">19°04'N, -70°34'O</named-content></named-content>, 1350–1440 m, 27 May 1992, <italic>Zanoni 45942</italic> (<named-content xmlns:xlink="http://www.w3.org/1999/xlink" content-type="dwc:institutional_code" xlink:type="simple">FLAS</named-content>, <named-content xmlns:xlink="http://www.w3.org/1999/xlink" content-type="dwc:institutional_code" xlink:type="simple">JBSD</named-content>, <named-content xmlns:xlink="http://www.w3.org/1999/xlink" content-type="dwc:institutional_code" xlink:type="simple">NY</named-content>); <bold>Prov. Monseñor Nouel.</bold> Cordillera Central, Municipio Constanza, Reserva Científica Ébano Verde, Loma Alto Casabito, en el sendero bajando justo duspués del mirador; <named-content xmlns:xlink="http://www.w3.org/1999/xlink" content-type="dwc:verbatimCoordinates" xlink:type="simple"><named-content content-type="geo-json" specific-use="{&#34;type&#34;:&#34;Point&#34;,&#34;coordinates&#34;:[-70.518170,19.040340]}" id="NCID0EKRBM" xlink:type="simple">19.04034°N, -70.51817°W</named-content></named-content>; 1398 m, 12 Feb 2016, <italic>Majure 6053</italic> (<named-content xmlns:xlink="http://www.w3.org/1999/xlink" content-type="dwc:institutional_code" xlink:type="simple">DES</named-content>, <named-content xmlns:xlink="http://www.w3.org/1999/xlink" content-type="dwc:institutional_code" xlink:type="simple">FLAS</named-content>, <named-content xmlns:xlink="http://www.w3.org/1999/xlink" content-type="dwc:institutional_code" xlink:type="simple">JBSD</named-content>, <named-content xmlns:xlink="http://www.w3.org/1999/xlink" content-type="dwc:institutional_code" xlink:type="simple">NYBG</named-content>, <named-content xmlns:xlink="http://www.w3.org/1999/xlink" content-type="dwc:institutional_code" xlink:type="simple">USMS</named-content>); Cordillera Central: Reserva Cientifica Ébano Verde), Alto Casibito, along Rt. 12 between Bonao &amp; Constanza at Summit, at the tower/visitor lookout, <named-content xmlns:xlink="http://www.w3.org/1999/xlink" content-type="dwc:verbatimCoordinates" xlink:type="simple"><named-content content-type="geo-json" specific-use="{&#34;type&#34;:&#34;Point&#34;,&#34;coordinates&#34;:[-70.523889,19.045278]}" id="NCID0EISBM" xlink:type="simple">19°02'43’’N -70°31'26"W</named-content></named-content>, 1445 m, 1 Jul 2000, <italic>Skean 4103</italic> (<named-content xmlns:xlink="http://www.w3.org/1999/xlink" content-type="dwc:institutional_code" xlink:type="simple">ALBC</named-content>, <named-content xmlns:xlink="http://www.w3.org/1999/xlink" content-type="dwc:institutional_code" xlink:type="simple">FLAS</named-content>, <named-content xmlns:xlink="http://www.w3.org/1999/xlink" content-type="dwc:institutional_code" xlink:type="simple">JBSD</named-content>)(note: label specifies this collection in Prov. La Vega); en la Loma Alto de Casabito, 1/1 km al N del paso del Casabito (cruce Abanico de Bonao-La Palma-El Río de Constanza), <named-content xmlns:xlink="http://www.w3.org/1999/xlink" content-type="dwc:verbatimCoordinates" xlink:type="simple"><named-content content-type="geo-json" specific-use="{&#34;type&#34;:&#34;Point&#34;,&#34;coordinates&#34;:[-70.525000,19.041667]}" id="NCID0E5SBM" xlink:type="simple">19°2.5'N, -70°31.5'O</named-content></named-content>, 1350–1400 m, 22 Jun 1992, <italic>Zanoni 46527</italic> (<named-content xmlns:xlink="http://www.w3.org/1999/xlink" content-type="dwc:institutional_code" xlink:type="simple">FLAS</named-content>, <named-content xmlns:xlink="http://www.w3.org/1999/xlink" content-type="dwc:institutional_code" xlink:type="simple">JBSD</named-content>)(note: label specifies this collection in Prov. La Vega). <bold>Prov. Peravia.</bold> Loma Valvacoa (Balbacoa), subida por ladera S.E. de la loma desde cañaveral, <named-content xmlns:xlink="http://www.w3.org/1999/xlink" content-type="dwc:verbatimCoordinates" xlink:type="simple"><named-content content-type="geo-json" specific-use="{&#34;type&#34;:&#34;Point&#34;,&#34;coordinates&#34;:[-70.341667,18.466667]}" id="NCID0ESTBM" xlink:type="simple">18°28'N, 70°20.5'O</named-content></named-content>, 1440–1700 m, 17 Mar 1993, <italic>Jiménez 860</italic> (<named-content xmlns:xlink="http://www.w3.org/1999/xlink" content-type="dwc:institutional_code" xlink:type="simple">FLAS</named-content>, <named-content xmlns:xlink="http://www.w3.org/1999/xlink" content-type="dwc:institutional_code" xlink:type="simple">JBSD</named-content>); El Tope” (la cima) de la Loma Rodríguez, <named-content xmlns:xlink="http://www.w3.org/1999/xlink" content-type="dwc:verbatimCoordinates" xlink:type="simple"><named-content content-type="geo-json" specific-use="{&#34;type&#34;:&#34;Point&#34;,&#34;coordinates&#34;:[-70.300000,18.433333]}" id="NCID0EEUBM" xlink:type="simple">18°26'N, -70°18'O</named-content></named-content>, 1320–1510 m, 29 Dec 1983, <italic>Zanoni 28291</italic> (<named-content xmlns:xlink="http://www.w3.org/1999/xlink" content-type="dwc:institutional_code" xlink:type="simple">JBSD</named-content>, <named-content xmlns:xlink="http://www.w3.org/1999/xlink" content-type="dwc:institutional_code" xlink:type="simple">NY</named-content>). <bold>Prov. San José de Ocoa.</bold> Cordillera Central, Loma del Rancho, SE de San José de Ocoa, <named-content xmlns:xlink="http://www.w3.org/1999/xlink" content-type="dwc:verbatimCoordinates" xlink:type="simple"><named-content content-type="geo-json" specific-use="{&#34;type&#34;:&#34;Point&#34;,&#34;coordinates&#34;:[-70.458333,18.483333]}" id="NCID0EYUBM" xlink:type="simple">18°29'N, -70°27.5'O</named-content></named-content>, 1300–1400 m, 19 Aug 1987, <italic>Pimentel 806</italic> (<named-content xmlns:xlink="http://www.w3.org/1999/xlink" content-type="dwc:institutional_code" xlink:type="simple">FLAS</named-content>, <named-content xmlns:xlink="http://www.w3.org/1999/xlink" content-type="dwc:institutional_code" xlink:type="simple">JBSD</named-content>, <named-content xmlns:xlink="http://www.w3.org/1999/xlink" content-type="dwc:institutional_code" xlink:type="simple">MO</named-content>, S); en las cimas de Loma del Rancho, al SE de San José de Ocoa, subida por el lado de “Tumbaca,” <named-content xmlns:xlink="http://www.w3.org/1999/xlink" content-type="dwc:verbatimCoordinates" xlink:type="simple"><named-content content-type="geo-json" specific-use="{&#34;type&#34;:&#34;Point&#34;,&#34;coordinates&#34;:[-70.466667,18.516667]}" id="NCID0EOVBM" xlink:type="simple">18°31'N, -70°28'O</named-content></named-content>, 1350–1400 m, 14 Aug 1987, <italic>Zanoni 40212</italic> (<named-content xmlns:xlink="http://www.w3.org/1999/xlink" content-type="dwc:institutional_code" xlink:type="simple">FLAS</named-content>, <named-content xmlns:xlink="http://www.w3.org/1999/xlink" content-type="dwc:institutional_code" xlink:type="simple">JBSD</named-content>, <named-content xmlns:xlink="http://www.w3.org/1999/xlink" content-type="dwc:institutional_code" xlink:type="simple">MO</named-content>, <named-content xmlns:xlink="http://www.w3.org/1999/xlink" content-type="dwc:institutional_code" xlink:type="simple">NY</named-content>, <named-content xmlns:xlink="http://www.w3.org/1999/xlink" content-type="dwc:institutional_code" xlink:type="simple">US</named-content>).</p></tp:treatment-sec><tp:treatment-sec><!--Section generated to contain objects referenced in tp:taxon-treatment.--><fig id="F22" position="float" orientation="portrait"><label>Figure 22.</label><caption><p>
          <italic><tp:taxon-name><tp:taxon-name-part taxon-name-part-type="genus">Miconia</tp:taxon-name-part> <tp:taxon-name-part taxon-name-part-type="species">pedunculata</tp:taxon-name-part></tp:taxon-name></italic> (<bold>A–E</bold>) and <italic><tp:taxon-name><tp:taxon-name-part taxon-name-part-type="genus">Miconia</tp:taxon-name-part> <tp:taxon-name-part taxon-name-part-type="species">limoides</tp:taxon-name-part></tp:taxon-name></italic> (<bold>F–H</bold>). <bold>A</bold> habit of <italic><tp:taxon-name><tp:taxon-name-part taxon-name-part-type="genus">Miconia</tp:taxon-name-part> <tp:taxon-name-part taxon-name-part-type="species">pedunculata</tp:taxon-name-part></tp:taxon-name></italic> (<italic>Pimentel 806</italic>) <bold>B</bold> bracteole (<italic>Zanoni 40212</italic>) <bold>C</bold> flower (<italic>Judd 6633</italic>) <bold>D</bold> petal abaxial surface (<italic>Zanoni 28291</italic>) <bold>E</bold> stamen (<italic>Zanoni 28291</italic>) <bold>F</bold> petal abaxial surface of <italic><tp:taxon-name><tp:taxon-name-part taxon-name-part-type="genus">Miconia</tp:taxon-name-part> <tp:taxon-name-part taxon-name-part-type="species">limoides</tp:taxon-name-part></tp:taxon-name></italic> (<italic>Zanoni 18900</italic>) <bold>G</bold> stamen (<italic>Zanoni 18900</italic>) <bold>H</bold> fruit longitudinal section (<italic>Ekman 9579</italic>).</p></caption><graphic xmlns:xlink="http://www.w3.org/1999/xlink" xlink:href="phytokeys-072-001-g022.jpg" position="float" orientation="portrait" xlink:type="simple" id="oo_106475.jpg"/></fig><fig id="F27" position="float" orientation="portrait"><label>Figure 27.</label><caption><p>Photos of <italic><tp:taxon-name><tp:taxon-name-part taxon-name-part-type="genus">Miconia</tp:taxon-name-part> <tp:taxon-name-part taxon-name-part-type="species">paralimoides</tp:taxon-name-part></tp:taxon-name></italic> (<bold>A–D</bold>) and <italic><tp:taxon-name><tp:taxon-name-part taxon-name-part-type="genus">Miconia</tp:taxon-name-part> <tp:taxon-name-part taxon-name-part-type="species">pedunculata</tp:taxon-name-part></tp:taxon-name></italic> (<bold>E–H</bold>). <bold>A</bold> habit of <italic><tp:taxon-name><tp:taxon-name-part taxon-name-part-type="genus">Miconia</tp:taxon-name-part> <tp:taxon-name-part taxon-name-part-type="species">paralimoides</tp:taxon-name-part></tp:taxon-name></italic> showing well-developed bulla-based hairs on leaf adaxial surface <bold>B</bold> infructescence of <italic><tp:taxon-name><tp:taxon-name-part taxon-name-part-type="genus">Miconia</tp:taxon-name-part> <tp:taxon-name-part taxon-name-part-type="species">paralimoides</tp:taxon-name-part></tp:taxon-name></italic> <bold>C</bold> leaf abaxial surface showing obscured epidermis and ascending, appressed hairs on petioles <bold>D</bold> mature fruit of <italic><tp:taxon-name><tp:taxon-name-part taxon-name-part-type="genus">Miconia</tp:taxon-name-part> <tp:taxon-name-part taxon-name-part-type="species">paralimoides</tp:taxon-name-part></tp:taxon-name></italic> (all from <italic>Majure 6021</italic>) <bold>E</bold> habit and adaxial leaf surface of <italic><tp:taxon-name><tp:taxon-name-part taxon-name-part-type="genus">Miconia</tp:taxon-name-part> <tp:taxon-name-part taxon-name-part-type="species">pedunculata</tp:taxon-name-part></tp:taxon-name></italic> <bold>F</bold> abaxial leaf surface showing dark purple primary and secondary veins <bold>G</bold> terminal, glomerulate inflorescence of <italic><tp:taxon-name><tp:taxon-name-part taxon-name-part-type="genus">Miconia</tp:taxon-name-part> <tp:taxon-name-part taxon-name-part-type="species">pedunculata</tp:taxon-name-part></tp:taxon-name></italic> showing large bracts subtending floral buds and long, ascending hairs on inflorescence axis and stems <bold>H</bold> reddish-pink floral bud of <italic><tp:taxon-name><tp:taxon-name-part taxon-name-part-type="genus">Miconia</tp:taxon-name-part> <tp:taxon-name-part taxon-name-part-type="species">pedunculata</tp:taxon-name-part></tp:taxon-name></italic> (all from <italic>Majure 6053</italic>). All photos taken by L.C. Majure.</p></caption><graphic xmlns:xlink="http://www.w3.org/1999/xlink" xlink:href="phytokeys-072-001-g027.jpg" position="float" orientation="portrait" xlink:type="simple" id="oo_106481.jpg"/></fig><fig id="F21" position="float" orientation="portrait"><label>Figure 21.</label><caption><p>Distribution of <italic><tp:taxon-name><tp:taxon-name-part taxon-name-part-type="genus">Miconia</tp:taxon-name-part> <tp:taxon-name-part taxon-name-part-type="species">marigotiana</tp:taxon-name-part></tp:taxon-name></italic> (closed star), <italic><tp:taxon-name><tp:taxon-name-part taxon-name-part-type="genus">Miconia</tp:taxon-name-part> <tp:taxon-name-part taxon-name-part-type="species">lima</tp:taxon-name-part></tp:taxon-name></italic> (closed circles), <italic><tp:taxon-name><tp:taxon-name-part taxon-name-part-type="genus">Miconia</tp:taxon-name-part> <tp:taxon-name-part taxon-name-part-type="species">pedunculata</tp:taxon-name-part></tp:taxon-name></italic> (open circles) and <italic><tp:taxon-name><tp:taxon-name-part taxon-name-part-type="genus">Miconia</tp:taxon-name-part> <tp:taxon-name-part taxon-name-part-type="species">pagnolensis</tp:taxon-name-part></tp:taxon-name></italic> sp. nov. (open star).</p></caption><graphic xmlns:xlink="http://www.w3.org/1999/xlink" xlink:href="phytokeys-072-001-g021.jpg" position="float" orientation="portrait" xlink:type="simple" id="oo_106474.jpg"/></fig><fig id="F2" position="float" orientation="portrait"><label>Figure 2.</label><caption><p>Maximum Parsimony 50% majority rule phylogeny of selected members of the <italic><tp:taxon-name><tp:taxon-name-part taxon-name-part-type="section">Lima</tp:taxon-name-part></tp:taxon-name></italic>, <italic><tp:taxon-name><tp:taxon-name-part taxon-name-part-type="genus">Calycopteris</tp:taxon-name-part></tp:taxon-name></italic>, <italic><tp:taxon-name><tp:taxon-name-part taxon-name-part-type="genus">Calycodomatia</tp:taxon-name-part></tp:taxon-name></italic>, <italic><tp:taxon-name><tp:taxon-name-part taxon-name-part-type="genus">Pseudolima</tp:taxon-name-part></tp:taxon-name></italic>, and <italic><tp:taxon-name><tp:taxon-name-part taxon-name-part-type="genus">Paralima</tp:taxon-name-part></tp:taxon-name></italic> clades (modified from <xref ref-type="bibr" rid="B44">Majure et al. 2015</xref>). <italic><tp:taxon-name><tp:taxon-name-part taxon-name-part-type="genus">Miconia</tp:taxon-name-part> <tp:taxon-name-part taxon-name-part-type="species">umbellata</tp:taxon-name-part></tp:taxon-name></italic> and <italic><tp:taxon-name><tp:taxon-name-part taxon-name-part-type="genus">Miconia</tp:taxon-name-part> <tp:taxon-name-part taxon-name-part-type="species">blancheana</tp:taxon-name-part></tp:taxon-name></italic> were used as outgroup taxa. Bootstrap values from both maximum parsimony/maximum likelihood analyses are given above branches.</p></caption><graphic xmlns:xlink="http://www.w3.org/1999/xlink" xlink:href="phytokeys-072-001-g002.jpg" position="float" orientation="portrait" xlink:type="simple" id="oo_106453.jpg"/></fig></tp:treatment-sec><ref-list><ref id="B44"><mixed-citation xmlns:xlink="http://www.w3.org/1999/xlink" xlink:type="simple">
          <person-group><name name-style="western"><surname>Majure</surname><given-names>LC</given-names></name><name name-style="western"><surname>Neubig</surname><given-names>KM</given-names></name><name name-style="western"><surname>Skean</surname><given-names>Jr JD</given-names></name><name name-style="western"><surname>Bécquer</surname><given-names>ER</given-names></name><name name-style="western"><surname>Judd</surname><given-names>WS</given-names></name></person-group> (<year>2015</year>) <article-title>Evolution of the Sandpaper clade (<italic><tp:taxon-name><tp:taxon-name-part taxon-name-part-type="genus">Miconia</tp:taxon-name-part></tp:taxon-name></italic>, <tp:taxon-name><tp:taxon-name-part taxon-name-part-type="tribe">Miconieae</tp:taxon-name-part></tp:taxon-name>, <tp:taxon-name><tp:taxon-name-part taxon-name-part-type="family">Melastomataceae</tp:taxon-name-part></tp:taxon-name>).</article-title> <source>International Journal of Plant Sciences</source> <volume>176</volume>: <fpage>607</fpage>–<lpage>626</lpage>. doi: <ext-link xlink:type="simple" ext-link-type="doi" xlink:href="10.1086/682148">10.1086/682148</ext-link></mixed-citation></ref><ref id="B33"><mixed-citation xmlns:xlink="http://www.w3.org/1999/xlink" xlink:type="simple">
          <person-group><name name-style="western"><surname>Liogier</surname><given-names>AH</given-names></name></person-group> (<year>1968</year>) <article-title>Novitates Antillanae. III.</article-title> <source>Brittonia</source> <volume>20</volume>: <fpage>148</fpage>–<lpage>161</lpage>. doi: <ext-link xlink:type="simple" ext-link-type="doi" xlink:href="10.2307/2805617">10.2307/2805617</ext-link></mixed-citation></ref><ref id="B20"><mixed-citation xmlns:xlink="http://www.w3.org/1999/xlink" xlink:type="simple">
          <person-group><name name-style="western"><surname>Ionta</surname><given-names>GM</given-names></name><name name-style="western"><surname>Judd</surname><given-names>WS</given-names></name><name name-style="western"><surname>Skean</surname><given-names>Jr JD</given-names></name><name name-style="western"><surname>McMullen</surname><given-names>CK</given-names></name></person-group> (<year>2012</year>) <article-title>Two new species of <tp:taxon-name><tp:taxon-name-part taxon-name-part-type="genus">Miconia</tp:taxon-name-part> <tp:taxon-name-part taxon-name-part-type="infraspecific-rank">sect.</tp:taxon-name-part> <tp:taxon-name-part taxon-name-part-type="section">Sagraea</tp:taxon-name-part></tp:taxon-name> (<tp:taxon-name><tp:taxon-name-part taxon-name-part-type="family">Melastomataceae</tp:taxon-name-part></tp:taxon-name>) from the Macaya Biosphere Reserve, Haiti, and twelve relevant new species combinations.</article-title> <source>Brittonia</source> <volume>64</volume>: <fpage>61</fpage>–<lpage>72</lpage>. doi: <ext-link xlink:type="simple" ext-link-type="doi" xlink:href="10.1007/s12228-011-9214-0">10.1007/s12228-011-9214-0</ext-link></mixed-citation></ref><ref id="B34"><mixed-citation xmlns:xlink="http://www.w3.org/1999/xlink" xlink:type="simple">
          <person-group><name name-style="western"><surname>Liogier</surname><given-names>AH</given-names></name></person-group> (<year>1999</year>) <article-title>New combinations in the <tp:taxon-name><tp:taxon-name-part taxon-name-part-type="family">Melastomataceae</tp:taxon-name-part></tp:taxon-name> from Hispaniola.</article-title> <source>Sida</source> <volume>18</volume>: <fpage>1025</fpage>–<lpage>1029</lpage>.</mixed-citation></ref><ref id="B36"><mixed-citation xmlns:xlink="http://www.w3.org/1999/xlink" xlink:type="simple">
          <person-group><name name-style="western"><surname>Liogier</surname><given-names>AH</given-names></name></person-group> (<year>2003</year>) <article-title>New names and new combinations in the flora of Hispaniola.</article-title> <source>Sida</source> <volume>20</volume>: <fpage>1645</fpage>–<lpage>1646</lpage>.</mixed-citation></ref><ref id="B71"><mixed-citation xmlns:xlink="http://www.w3.org/1999/xlink" xlink:type="simple">
          <person-group><name name-style="western"><surname>Wurdack</surname><given-names>JJ</given-names></name></person-group> (<year>1972</year>) <article-title>Certamen Melastomataceis XVIII.</article-title> <source>Phytologia</source> <volume>22</volume>: <fpage>399</fpage>–<lpage>418</lpage>.</mixed-citation></ref></ref-list></tp:taxon-treatment>
