# Supplementary material for: Revision of the Lima clade (Miconia sect. Lima, Miconieae, Melastomataceae) of the Greater Antilles
Source: PhytoKeys. 2016 Oct 13;(72):1–99. doi: 10.3897/phytokeys.72.9355 (PMC5088698; doi:10.3897/phytokeys.72.9355)
Supplement: XML Treatment for Miconia pagnolensis [file phytokeys.72.9355-treatment20.xml]

<!DOCTYPE tp:taxon-treatment
  PUBLIC "-//TaxonX//DTD Taxonomic Treatment Publishing DTD v0 20100105//EN" "tax-treatment-NSO.dtd">
<tp:taxon-treatment xmlns:tp="http://www.plazi.org/taxpub"><tp:treatment-meta><kwd-group><label>Taxon classification</label><kwd><named-content content-type="kingdom">Plantae</named-content></kwd><kwd><named-content content-type="order">Myrtales</named-content></kwd><kwd><named-content content-type="family">Melastomataceae</named-content></kwd></kwd-group><mixed-citation publication-type="journal"><person-group><name><surname>Majure</surname><given-names>Lucas C.</given-names></name><name><surname>Bécquer</surname><given-names>Eldis R.</given-names></name><name><surname>Judd</surname><given-names>Walter S.</given-names></name></person-group><article-title>Revision of the <italic><tp:taxon-name><tp:taxon-name-part taxon-name-part-type="section">Lima</tp:taxon-name-part></tp:taxon-name></italic> clade (<tp:taxon-name><tp:taxon-name-part taxon-name-part-type="genus">Miconia</tp:taxon-name-part> <tp:taxon-name-part taxon-name-part-type="infraspecific-rank">sect.</tp:taxon-name-part> <tp:taxon-name-part taxon-name-part-type="section">Lima</tp:taxon-name-part></tp:taxon-name>, <tp:taxon-name><tp:taxon-name-part taxon-name-part-type="tribe">Miconieae</tp:taxon-name-part></tp:taxon-name>, <tp:taxon-name><tp:taxon-name-part taxon-name-part-type="family">Melastomataceae</tp:taxon-name-part></tp:taxon-name>) of the Greater Antilles</article-title><source>PhytoKeys</source><day>13</day><month>10</month><year>2016</year><volume>2016</volume><issue>72</issue><fpage>1</fpage><lpage>99</lpage><pub-id pub-id-type="doi">10.3897/phytokeys.72.9355</pub-id></mixed-citation></tp:treatment-meta><tp:nomenclature><label>19.</label><tp:taxon-name>
              <tp:taxon-name-part taxon-name-part-type="genus">Miconia</tp:taxon-name-part>
              <tp:taxon-name-part taxon-name-part-type="species">pagnolensis</tp:taxon-name-part>
              <object-id xmlns:xlink="http://www.w3.org/1999/xlink" content-type="ipni" xlink:type="simple">urn:lsid:ipni.org:names:60473362-2</object-id>
            </tp:taxon-name><tp:taxon-authority>Majure &amp; Judd</tp:taxon-authority><tp:taxon-status xmlns:xlink="http://www.w3.org/1999/xlink" xlink:type="simple">sp. nov.</tp:taxon-status><xref ref-type="fig" rid="F20">Fig. 20F</xref></tp:nomenclature><tp:treatment-sec sec-type="diagnosis" id="SECID0EWXBM"><title>Diagnosis.</title><p>Species differing from <italic><tp:taxon-name><tp:taxon-name-part taxon-name-part-type="genus">Miconia</tp:taxon-name-part> <tp:taxon-name-part taxon-name-part-type="species">lima</tp:taxon-name-part></tp:taxon-name></italic> in its smaller size (shrub 0.5–0.9 m tall vs. 1.5–5 m tall), smaller leaves (0.9–2.3 × 0.5–1.2 cm vs. 0.7–5.7 × 0.42–3.2 cm) and leaf apex (obtuse to acute in <italic><tp:taxon-name><tp:taxon-name-part taxon-name-part-type="genus">Miconia</tp:taxon-name-part> <tp:taxon-name-part taxon-name-part-type="species">pagnolensis</tp:taxon-name-part></tp:taxon-name></italic> vs. acute to acuminate in <italic><tp:taxon-name><tp:taxon-name-part taxon-name-part-type="genus">Miconia</tp:taxon-name-part> <tp:taxon-name-part taxon-name-part-type="species">lima</tp:taxon-name-part></tp:taxon-name></italic>).</p><!--PageBreak--></tp:treatment-sec><tp:treatment-sec sec-type="material" id="SECID0E2YBM"><title>Type.</title><p>HAITI. Dept. du Sud. Massif de la Hotte, near Morne Bois Pagnol, 12.7 km NE of Duchity, <named-content xmlns:xlink="http://www.w3.org/1999/xlink" content-type="dwc:verbatimCoordinates" xlink:type="simple"><named-content content-type="geo-json" specific-use="{&#34;type&#34;:&#34;Point&#34;,&#34;coordinates&#34;:[-73.772990,18.416640]}" id="NCID0EIZBM" xlink:type="simple">18.41664°N, -73.77299°W</named-content></named-content>, 1184 m, 20 Jun 2012, <italic>J. Timyan 27</italic> (holotype <named-content xmlns:xlink="http://www.w3.org/1999/xlink" content-type="dwc:institutional_code" xlink:type="simple">FLAS</named-content>! [FLAS260449]).</p></tp:treatment-sec><tp:treatment-sec sec-type="description" id="SECID0ETZBM"><title>Description.</title><p>Evergreen shrub, 0.5–0.9 m tall, stems round in cross section, not ridged, the internodes 0.3–0.67 cm long, stem indumentum of ascending, appressed bulla-based hairs, the longest to 0.6 mm long, nodal line present. Leaves oppostie, decussate, elliptic, small, 0.9–2.3 × 0.5–1.2 cm, base acute, apex obtuse to acute, venation acrodromous, 5-veined, the midvein and two pairs of arching secondary veins, outermost pair of secondary veins basal, intramarginal, innermost pair suprabasal to basal, produced 0.4–1.4 mm from the base, 1.1–2 mm in from the margin at widest point of leaf blade, tertiary veins percurrent, more or less perpendicular to the primary vein, 0.9–1.7 mm apart at midleaf, intertertiary veins obscure but present, tertiary veins often joined by obscure quaternary veins; adaxial leaf surface covered in well developed bulla-based hairs, these completely covering the leaf areoles, the largest 1.6 mm wide at the base, clavate-dendritic hairs prominent in young leaves along the primary, secondary, tertiary and quaternary veins, especially toward the base, abaxial leaf surface covered in bulla-based hairs, those along the primary and secondary veins larger than those along the epidermis and tertiary veins, mostly ascending to appressed, prominent pits formed from the adaxial surface hairs, sessile, glandular hairs throughout the lamina; petioles 1.5–4.5 mm long, covered in ascending, appressed bulla-based hairs. Inflorescences terminal, structure indiscernable (only immature inflorescence seen).</p></tp:treatment-sec><tp:treatment-sec sec-type="phenology" id="SECID0EYZBM"><title>Phenology.</title><p>Immature inflorescences can be seen on the type specimen collected in late June.</p></tp:treatment-sec><tp:treatment-sec sec-type="distribution" id="SECID0E4ZBM"><title>Distribution</title><p>(Fig. <xref ref-type="fig" rid="F21">21</xref>). This species is restricted to the Massif de la Hotte, Haiti, and is only known from the type locality.</p><p>
              <bold>Etymology.</bold> The specific epithet, <italic><tp:taxon-name><tp:taxon-name-part taxon-name-part-type="species">pagnolensis</tp:taxon-name-part></tp:taxon-name></italic>, refers to the type locality, Morne Bois Pagnol, and the only place that this species has been collected. It should be noted that there are differing spellings for the type locality. The word is derived from the French, Espagnol (meaning Spanish). The Haitian Creole spelling for the site is Panyòl, although it is also spelled Pangnol and Pagnol (J. Timyan, pers. comm.). We have chosen to use the spelling Pagnol for the site and thus the specific epithet, <italic><tp:taxon-name><tp:taxon-name-part taxon-name-part-type="species">pagnolensis</tp:taxon-name-part></tp:taxon-name></italic>.</p></tp:treatment-sec><tp:treatment-sec sec-type="ecology" id="SECID0E61BM"><title>Ecology.</title><p>This species has been collected in a moist, broadleaved forest on karst limestone at around 1200 m in elevation and is associated with <italic><tp:taxon-name><tp:taxon-name-part taxon-name-part-type="genus">Abarema</tp:taxon-name-part></tp:taxon-name></italic> sp. (<tp:taxon-name><tp:taxon-name-part taxon-name-part-type="family">Fabaceae</tp:taxon-name-part></tp:taxon-name>), <tp:taxon-name><tp:taxon-name-part taxon-name-part-type="genus">Brunellia</tp:taxon-name-part> <tp:taxon-name-part taxon-name-part-type="species">comocladifolia</tp:taxon-name-part> <tp:taxon-name-part taxon-name-part-type="authority">Bonpl.</tp:taxon-name-part> <tp:taxon-name-part taxon-name-part-type="infraspecific-rank">subsp.</tp:taxon-name-part> <tp:taxon-name-part taxon-name-part-type="subspecies">domingensis</tp:taxon-name-part></tp:taxon-name> Cuatrec. (<tp:taxon-name><tp:taxon-name-part taxon-name-part-type="family">Brunelliaceae</tp:taxon-name-part></tp:taxon-name>), <italic><tp:taxon-name><tp:taxon-name-part taxon-name-part-type="genus">Byrsonima</tp:taxon-name-part></tp:taxon-name></italic> sp. (<tp:taxon-name><tp:taxon-name-part taxon-name-part-type="family">Malpighiaceae</tp:taxon-name-part></tp:taxon-name>), <italic><tp:taxon-name><tp:taxon-name-part taxon-name-part-type="genus">Cyathea</tp:taxon-name-part></tp:taxon-name></italic> sp. (<tp:taxon-name><tp:taxon-name-part taxon-name-part-type="family">Cyatheaceae</tp:taxon-name-part></tp:taxon-name>), <italic><tp:taxon-name><tp:taxon-name-part taxon-name-part-type="genus">Schefflera</tp:taxon-name-part> <tp:taxon-name-part taxon-name-part-type="species">tremulua</tp:taxon-name-part></tp:taxon-name></italic> (Krug &amp; Urb.) Alain (<tp:taxon-name><tp:taxon-name-part taxon-name-part-type="family">Araliaceae</tp:taxon-name-part></tp:taxon-name>), <italic><tp:taxon-name><tp:taxon-name-part taxon-name-part-type="genus">Garrya</tp:taxon-name-part> <tp:taxon-name-part taxon-name-part-type="species">faydenii</tp:taxon-name-part></tp:taxon-name></italic> Hook. (<tp:taxon-name><tp:taxon-name-part taxon-name-part-type="family">Garryaceae</tp:taxon-name-part></tp:taxon-name>), <italic><tp:taxon-name><tp:taxon-name-part taxon-name-part-type="genus">Prestoea</tp:taxon-name-part> <tp:taxon-name-part taxon-name-part-type="species">montana</tp:taxon-name-part></tp:taxon-name></italic> (Graham) G.Nicholson (<tp:taxon-name><tp:taxon-name-part taxon-name-part-type="family">Arecaceae</tp:taxon-name-part></tp:taxon-name>), and <italic><tp:taxon-name><tp:taxon-name-part taxon-name-part-type="genus">Wercklea</tp:taxon-name-part> <tp:taxon-name-part taxon-name-part-type="species">hottensis</tp:taxon-name-part></tp:taxon-name></italic> (Urb.) Fryxell (<tp:taxon-name><tp:taxon-name-part taxon-name-part-type="family">Malvaceae</tp:taxon-name-part></tp:taxon-name>).</p></tp:treatment-sec><tp:treatment-sec sec-type="conservation status" id="SECID0E15BM"><title>Conservation status.</title><p>The conservation status of this species is unknown, however, the location of this collection is surrounded by degraded, remnant moist tropical forest, most of which has been cleared for subsistence farming. Thus, <italic><tp:taxon-name><tp:taxon-name-part taxon-name-part-type="genus">Miconia</tp:taxon-name-part> <tp:taxon-name-part taxon-name-part-type="species">pagnolensis</tp:taxon-name-part></tp:taxon-name></italic> is likely endangered by habitat loss. However, we suggest a preliminary status of data defficient until future fieldwork can further illuminate population sizes of the species.</p><!--PageBreak--></tp:treatment-sec><tp:treatment-sec sec-type="discussion" id="SECID0EL6BM"><title>Discussion.</title><p>Material of this new species has been collected only once by Joel Timyan (i.e., <italic>Timyan 27</italic>, <named-content xmlns:xlink="http://www.w3.org/1999/xlink" content-type="dwc:institutional_code" xlink:type="simple">FLAS</named-content>). According to phylogenetic analyses (<xref ref-type="bibr" rid="B44">Majure et al. 2015</xref>), this species is phylogenetically distinctive and most closely related to members of the <italic><tp:taxon-name><tp:taxon-name-part taxon-name-part-type="genus">Acuminata</tp:taxon-name-part></tp:taxon-name></italic> subclade of the <italic><tp:taxon-name><tp:taxon-name-part taxon-name-part-type="section">Lima</tp:taxon-name-part></tp:taxon-name></italic> clade (Fig. <xref ref-type="fig" rid="F2">2</xref>). <italic><tp:taxon-name><tp:taxon-name-part taxon-name-part-type="genus">Miconia</tp:taxon-name-part> <tp:taxon-name-part taxon-name-part-type="species">hybophylla</tp:taxon-name-part></tp:taxon-name></italic> is the only other putative member of the <italic><tp:taxon-name><tp:taxon-name-part taxon-name-part-type="genus">Acuminata</tp:taxon-name-part></tp:taxon-name></italic> subclade in Haiti. Additionally, vegetative morphology certainly places <italic><tp:taxon-name><tp:taxon-name-part taxon-name-part-type="genus">Miconia</tp:taxon-name-part> <tp:taxon-name-part taxon-name-part-type="species">pagnolensis</tp:taxon-name-part></tp:taxon-name></italic> within the <italic><tp:taxon-name><tp:taxon-name-part taxon-name-part-type="section">Lima</tp:taxon-name-part></tp:taxon-name></italic> clade (Fig. <xref ref-type="fig" rid="F26">26F</xref>). The type specimen shows phenetic similarity with <italic><tp:taxon-name><tp:taxon-name-part taxon-name-part-type="genus">Miconia</tp:taxon-name-part> <tp:taxon-name-part taxon-name-part-type="species">lima</tp:taxon-name-part></tp:taxon-name></italic>, but the shrubs are smaller than <italic><tp:taxon-name><tp:taxon-name-part taxon-name-part-type="genus">Miconia</tp:taxon-name-part> <tp:taxon-name-part taxon-name-part-type="species">lima</tp:taxon-name-part></tp:taxon-name></italic> (0.5–0.9 vs. 1.5–5 m tall), with mostly smaller leaves (0.9–2.3 × 0.5–1.2 cm vs. 0.7–5.7 × 0.42–3.2 cm), with obtuse to acute (vs. acute or acuminate) apices. <italic><tp:taxon-name><tp:taxon-name-part taxon-name-part-type="genus">Miconia</tp:taxon-name-part> <tp:taxon-name-part taxon-name-part-type="species">pagnolensis</tp:taxon-name-part></tp:taxon-name></italic> also occurs outside of the range of <italic><tp:taxon-name><tp:taxon-name-part taxon-name-part-type="genus">Miconia</tp:taxon-name-part> <tp:taxon-name-part taxon-name-part-type="species">lima</tp:taxon-name-part></tp:taxon-name></italic>, which, in the southern peninsula of Haiti, is only known from the Massif de la Selle. We formally name this species, despite its being known only from an essentially vegetative specimen, because our analysis of molecular data clearly indicates the phylogenetic distinctiveness of the taxon, and because its vegetative morphology is diagnostic (allowing it to be distinguished from the phenetically similar <italic><tp:taxon-name><tp:taxon-name-part taxon-name-part-type="genus">Miconia</tp:taxon-name-part> <tp:taxon-name-part taxon-name-part-type="species">lima</tp:taxon-name-part></tp:taxon-name></italic>). The specific epithet refers to the type locality – which is quite inacessable. We think it is important to have a formal name for this rare taxon, as it may be years before it is re-collected (unfortunately, like several other species of sect. <tp:taxon-name><tp:taxon-name-part taxon-name-part-type="section">Lima</tp:taxon-name-part></tp:taxon-name>, which are only known from the type gathering), and knowledge of its existence will stimulate searches.</p></tp:treatment-sec><tp:treatment-sec><!--Section generated to contain objects referenced in tp:taxon-treatment.--><fig id="F20" position="float" orientation="portrait"><label>Figure 20.</label><caption><p>Photos of <italic><tp:taxon-name><tp:taxon-name-part taxon-name-part-type="genus">Miconia</tp:taxon-name-part> <tp:taxon-name-part taxon-name-part-type="species">lima</tp:taxon-name-part></tp:taxon-name></italic> (<bold>A–E</bold>) and <italic><tp:taxon-name><tp:taxon-name-part taxon-name-part-type="genus">Miconia</tp:taxon-name-part> <tp:taxon-name-part taxon-name-part-type="species">pagnolensis</tp:taxon-name-part></tp:taxon-name></italic> (<bold>F</bold>). <bold>A</bold> <italic><tp:taxon-name><tp:taxon-name-part taxon-name-part-type="genus">Miconia</tp:taxon-name-part> <tp:taxon-name-part taxon-name-part-type="species">lima</tp:taxon-name-part></tp:taxon-name></italic> from Massif de la Selle, Haiti showing habit and ascending stem hairs (<italic>Majure 4334</italic>) <bold>B</bold> expanded infloresence and flowers showing whitish-pink petals (Sierra de Bahoruco, DR; <italic>Skean 4312</italic>), <bold>C–E</bold>) “Monteada Nueva” form of <italic><tp:taxon-name><tp:taxon-name-part taxon-name-part-type="genus">Miconia</tp:taxon-name-part> <tp:taxon-name-part taxon-name-part-type="species">lima</tp:taxon-name-part></tp:taxon-name></italic> from the Dominican Republic <bold>C</bold> habit, inflorescence structure and stem showing ascending hairs (<italic>Majure 5960</italic>) <bold>D</bold> flower with dark pink petals showing an thers with a dorso-basal appendage and immature fruit with pinkish calyx lobes <bold>E</bold> leaf adaxial surface and stem with ascending hairs (<bold>D–E</bold> from <italic>Judd 8083</italic>) <bold>F</bold> <italic><tp:taxon-name><tp:taxon-name-part taxon-name-part-type="genus">Miconia</tp:taxon-name-part> <tp:taxon-name-part taxon-name-part-type="species">pagnolensis</tp:taxon-name-part></tp:taxon-name></italic> sp. nov. from the type specimen showing habit and bulla-based hairs of the adaxial leaf surface (<italic>Timyan 27</italic>). Photos <bold>A</bold> and <bold>C</bold> taken by L.C. Majure, <bold>B</bold> by J.D. Skean, Jr., <bold>D–E</bold> by W.S. Judd and <bold>F</bold> by J. Timyan.</p></caption><graphic xmlns:xlink="http://www.w3.org/1999/xlink" xlink:href="phytokeys-072-001-g020.jpg" position="float" orientation="portrait" xlink:type="simple" id="oo_106473.jpg"/></fig><fig id="F21" position="float" orientation="portrait"><label>Figure 21.</label><caption><p>Distribution of <italic><tp:taxon-name><tp:taxon-name-part taxon-name-part-type="genus">Miconia</tp:taxon-name-part> <tp:taxon-name-part taxon-name-part-type="species">marigotiana</tp:taxon-name-part></tp:taxon-name></italic> (closed star), <italic><tp:taxon-name><tp:taxon-name-part taxon-name-part-type="genus">Miconia</tp:taxon-name-part> <tp:taxon-name-part taxon-name-part-type="species">lima</tp:taxon-name-part></tp:taxon-name></italic> (closed circles), <italic><tp:taxon-name><tp:taxon-name-part taxon-name-part-type="genus">Miconia</tp:taxon-name-part> <tp:taxon-name-part taxon-name-part-type="species">pedunculata</tp:taxon-name-part></tp:taxon-name></italic> (open circles) and <italic><tp:taxon-name><tp:taxon-name-part taxon-name-part-type="genus">Miconia</tp:taxon-name-part> <tp:taxon-name-part taxon-name-part-type="species">pagnolensis</tp:taxon-name-part></tp:taxon-name></italic> sp. nov. (open star).</p></caption><graphic xmlns:xlink="http://www.w3.org/1999/xlink" xlink:href="phytokeys-072-001-g021.jpg" position="float" orientation="portrait" xlink:type="simple" id="oo_106474.jpg"/></fig><fig id="F2" position="float" orientation="portrait"><label>Figure 2.</label><caption><p>Maximum Parsimony 50% majority rule phylogeny of selected members of the <italic><tp:taxon-name><tp:taxon-name-part taxon-name-part-type="section">Lima</tp:taxon-name-part></tp:taxon-name></italic>, <italic><tp:taxon-name><tp:taxon-name-part taxon-name-part-type="genus">Calycopteris</tp:taxon-name-part></tp:taxon-name></italic>, <italic><tp:taxon-name><tp:taxon-name-part taxon-name-part-type="genus">Calycodomatia</tp:taxon-name-part></tp:taxon-name></italic>, <italic><tp:taxon-name><tp:taxon-name-part taxon-name-part-type="genus">Pseudolima</tp:taxon-name-part></tp:taxon-name></italic>, and <italic><tp:taxon-name><tp:taxon-name-part taxon-name-part-type="genus">Paralima</tp:taxon-name-part></tp:taxon-name></italic> clades (modified from <xref ref-type="bibr" rid="B44">Majure et al. 2015</xref>). <italic><tp:taxon-name><tp:taxon-name-part taxon-name-part-type="genus">Miconia</tp:taxon-name-part> <tp:taxon-name-part taxon-name-part-type="species">umbellata</tp:taxon-name-part></tp:taxon-name></italic> and <italic><tp:taxon-name><tp:taxon-name-part taxon-name-part-type="genus">Miconia</tp:taxon-name-part> <tp:taxon-name-part taxon-name-part-type="species">blancheana</tp:taxon-name-part></tp:taxon-name></italic> were used as outgroup taxa. Bootstrap values from both maximum parsimony/maximum likelihood analyses are given above branches.</p></caption><graphic xmlns:xlink="http://www.w3.org/1999/xlink" xlink:href="phytokeys-072-001-g002.jpg" position="float" orientation="portrait" xlink:type="simple" id="oo_106453.jpg"/></fig><fig id="F26" position="float" orientation="portrait"><label>Figure 26.</label><caption><p>Illustration of <italic><tp:taxon-name><tp:taxon-name-part taxon-name-part-type="genus">Miconia</tp:taxon-name-part> <tp:taxon-name-part taxon-name-part-type="species">paralimoides</tp:taxon-name-part></tp:taxon-name></italic>. <bold>A</bold> habit (<italic>Veloz 4059</italic>) <bold>B</bold> close-up of upper leaf surface (<italic>García 1186</italic>) <bold>C</bold> close-up of lower leaf surface (<italic>García 1186</italic>) <bold>D</bold> flower <italic>Veloz 4059</italic>) <bold>E</bold> petal abaxial surface (<italic>Veloz 4059</italic>) <bold>F</bold> petal adaxial surface (<italic>Veloz 4059</italic>) <bold>G</bold> stamen (<italic>Veloz 4059</italic>) <bold>H</bold> fruit longitudinal section (<italic>F. Jiménez 176–A</italic>). Reproduced with permission from <xref ref-type="bibr" rid="B39">Majure and Judd (2013b)</xref>.</p></caption><graphic xmlns:xlink="http://www.w3.org/1999/xlink" xlink:href="phytokeys-072-001-g026.jpg" position="float" orientation="portrait" xlink:type="simple" id="oo_106480.jpg"/></fig></tp:treatment-sec><ref-list><ref id="B44"><mixed-citation xmlns:xlink="http://www.w3.org/1999/xlink" xlink:type="simple">
          <person-group><name name-style="western"><surname>Majure</surname><given-names>LC</given-names></name><name name-style="western"><surname>Neubig</surname><given-names>KM</given-names></name><name name-style="western"><surname>Skean</surname><given-names>Jr JD</given-names></name><name name-style="western"><surname>Bécquer</surname><given-names>ER</given-names></name><name name-style="western"><surname>Judd</surname><given-names>WS</given-names></name></person-group> (<year>2015</year>) <article-title>Evolution of the Sandpaper clade (<italic><tp:taxon-name><tp:taxon-name-part taxon-name-part-type="genus">Miconia</tp:taxon-name-part></tp:taxon-name></italic>, <tp:taxon-name><tp:taxon-name-part taxon-name-part-type="tribe">Miconieae</tp:taxon-name-part></tp:taxon-name>, <tp:taxon-name><tp:taxon-name-part taxon-name-part-type="family">Melastomataceae</tp:taxon-name-part></tp:taxon-name>).</article-title> <source>International Journal of Plant Sciences</source> <volume>176</volume>: <fpage>607</fpage>–<lpage>626</lpage>. doi: <ext-link xlink:type="simple" ext-link-type="doi" xlink:href="10.1086/682148">10.1086/682148</ext-link></mixed-citation></ref><ref id="B39"><mixed-citation xmlns:xlink="http://www.w3.org/1999/xlink" xlink:type="simple">
          <person-group><name name-style="western"><surname>Majure</surname><given-names>LC</given-names></name><name name-style="western"><surname>Judd</surname><given-names>WS</given-names></name></person-group> (<year>2013b</year>) <article-title><italic><tp:taxon-name><tp:taxon-name-part taxon-name-part-type="genus">Miconia</tp:taxon-name-part> <tp:taxon-name-part taxon-name-part-type="species">paralimoides</tp:taxon-name-part></tp:taxon-name></italic> (<tp:taxon-name><tp:taxon-name-part taxon-name-part-type="tribe">Miconieae</tp:taxon-name-part></tp:taxon-name>: <tp:taxon-name><tp:taxon-name-part taxon-name-part-type="family">Melastomataceae</tp:taxon-name-part></tp:taxon-name>), a new species from the Cordillera Central, Dominican Republic.</article-title> <source>Phytotaxa</source> <volume>131</volume>: <fpage>9</fpage>–<lpage>16</lpage>. doi: <ext-link xlink:type="simple" ext-link-type="doi" xlink:href="10.11646/phytotaxa.131.1.2">10.11646/phytotaxa.131.1.2</ext-link></mixed-citation></ref></ref-list></tp:taxon-treatment>
